# Supplementary material for: Simvastatin Impairs Insulin Secretion by Multiple Mechanisms in MIN6 Cells
Source: PLoS One. 2015 Nov 11;10(11):e0142902. doi: 10.1371/journal.pone.0142902 (PMC4641640; doi:10.1371/journal.pone.0142902)
Supplement: S3 Appendix — (XLSX) [file pone.0142902.s003.xlsx]

## Sheet: Raw data Figure 1
Figure 1	Simva=Simvastatin		Prava=Pravastatin
Figure 1A				Figure 1B					Figure 1C				Figure 1D					Figure 1E (combination of 2 experiments)							Figure 1F					Figure 1G							Figure 1H
5.5 glu	Control 1	8401.04		16.7 glu	Control 1	14092.9		5.5 mM	1502.25	Control		16.7 mM	1684.76	Control				Experiment 1			Experiment 2				16.7 mM	2129.45	Control		5.5 mM	Control	13063.3					16.7 mM	Control	28912
5.5 glu	Control 2	6616.18		16.7 glu	Control 2	16041.8		5.5 mM	1642	Control		16.7 mM	1876.52	Control				5.5 mM	1207.8	Control	5.5 mM	Ctrl 1	6882.38		16.7 mM	2381.36	Control		5.5 mM	Control	13536					16.7 mM	Control	25925
5.5 glu	Control 3	6561.67		16.7 glu	Control 3	16623.7		5.5 mM	1906.58	Control		16.7 mM	2175.4	Control				5.5 mM	1779.78	Control	5.5 mM	Ctrl 2	9176.22		16.7 mM	2568.16	Control		5.5 mM	Control	15338.3					16.7 mM	Control	28663.3
5.5 glu	Control 4	6825.88		16.7 glu	Control 4	13041.5		5.5 mM	2104.82	Control		16.7 mM	2251.24	Control				5.5 mM	1871.31	Control	5.5 mM	Ctrl 3	10373.4		16.7 mM	2701.76	Control		5.5 mM	Control	16605.7					16.7 mM	Control	27529
5.5 glu	Control 5	6926.44		16.7 glu	Control 5	16050.8		5.5 mM	2175.11	Control		16.7 mM	2422.18	Control				5.5 mM	1976.13	Control	5.5 mM	Ctrl 4	10330.5		16.7 mM	2737.26	Control		5.5 mM	Control	17636.3					16.7 mM	Control	24363
5.5 glu	Control 6	6889.17		16.7 glu	Control 6	12975.1		5.5 mM	2221.43	Control		16.7 mM	2426.99	Control				5.5 mM	2062.75	Control	5.5 mM	Sim 1	2174		16.7 mM	3009.37	Control		5.5 mM	Control	19367.7					16.7 mM	Control	25060
5.5 glu	Simva 1	2614.25		16.7 glu	Simva 1	2359.09		5.5 mM	371.695	Simva		16.7 mM	578.779	Simva				5.5 mM	2127.79	Control	5.5 mM	Sim 2	3467.74		16.7 mM	786.023	Simva		5.5 mM	Simva	3737.1					16.7 mM	simva	1990.27
5.5 glu	Simva 2	3242.86		16.7 glu	Simva 2	3631.32		5.5 mM	418.305	Simva		16.7 mM	752.438	Simva				5.5 mM	760.507	Simva	5.5 mM	Sim 3	3405.22		16.7 mM	795.758	Simva		5.5 mM	Simva	4493.9					16.7 mM	simva	2343
5.5 glu	Simva 3	3532.13		16.7 glu	Simva 3	3396.8		5.5 mM	443.231	Simva		16.7 mM	786.471	Simva				5.5 mM	912.146	Simva	5.5 mM	Sim 4	2877.44		16.7 mM	955.749	Simva		5.5 mM	Simva	4662.97					16.7 mM	simva	2756.13
5.5 glu	Simva 4	3334.92		16.7 glu	Simva 4	4086.7		5.5 mM	678.448	Simva		16.7 mM	825.735	Simva				5.5 mM	985.183	Simva	5.5 mM	GGPP 1	8228.21		16.7 mM	966.993	Simva		5.5 mM	Simva	4755.27					16.7 mM	simva	3090
5.5 glu	Simva 5	2354.68		16.7 glu	Simva 5	2099.88		5.5 mM	766.335	Simva		16.7 mM	899.73	Simva				5.5 mM	1042.25	Simva	5.5 mM	GGPP 2	15865.2		16.7 mM	1095.14	Simva		5.5 mM	Simva	5024.7					16.7 mM	simva	3409.37
5.5 glu	Simva 6	2203.71		16.7 glu	Simva 6	3373.95		5.5 mM	911.941	Simva		16.7 mM	1065.83	Simva				5.5 mM	1290.23	Simva	5.5 mM	GGPP 3	13464.5		16.7 mM	1193	Simva		5.5 mM	Simva	5041.27					16.7 mM	simva	2866.8
5.5 glu	Prava 1	11581.2		16.7 glu	Prava 1	19057.5		5.5 mM	1656.1	mevalonate		16.7 mM	3505.82	mevalonate				5.5 mM	1301.97	Simva	5.5 mM	GGPP 4	10933.2		16.7 mM	596.01	GGPP+simva		5.5 mM	GGTI 298	5996.17					16.7 mM	GGTI 298	13159.7
5.5 glu	Prava 2	19154.4		16.7 glu	Prava 2	27038		5.5 mM	1714.04	mevalonate		16.7 mM	3540.54	mevalonate				5.5 mM	917.482	GGPP+simva	5.5 mM	GGPP + Sim 1	1747.36		16.7 mM	735.479	GGPP+simva		5.5 mM	GGTI 298	6127.07					16.7 mM	GGTI 298	12387
5.5 glu	Prava 3	13299.6		16.7 glu	Prava 3	22660.4		5.5 mM	2035.95	mevalonate		16.7 mM	3788.58	mevalonate				5.5 mM	920.24	GGPP+simva	5.5 mM	GGPP + Sim 2	3709.1		16.7 mM	810.455	GGPP+simva		5.5 mM	GGTI 298	6142.7					16.7 mM	GGTI 298	14589.7
5.5 glu	Prava 4	13684.8		16.7 glu	Prava 4	29427.7		5.5 mM	2976.71	mevalonate		16.7 mM	4422.36	mevalonate				5.5 mM	1024.25	GGPP+simva	5.5 mM	GGPP + Sim 3	2160.76		16.7 mM	890.854	GGPP+simva		5.5 mM	GGTI 298	6395.5					16.7 mM	GGTI 298	13823.7
5.5 glu	Prava 5	9004.2		16.7 glu	Prava 5	40682.6		5.5 mM	3682.49	mevalonate		16.7 mM	4611.71	mevalonate				5.5 mM	1060.54	GGPP+simva	5.5 mM	GGPP + Sim 4	1613.19		16.7 mM	926.61	GGPP+simva		5.5 mM	GGTI 298	6519.1					16.7 mM	GGTI 298	14667.7
5.5 glu	Prava 6	5417.49		16.7 glu	Prava 6	13244.6		5.5 mM	3832.56	mevalonate		16.7 mM	5133.37	mevalonate				5.5 mM	1136.95	GGPP+simva	5.5 mM	FPP 1	7060.75		16.7 mM	966.149	GGPP+simva		5.5 mM	GGTI 298	7917.43					16.7 mM	GGTI 298	14850.7
								5.5 mM	414.961	mevalonate+simva		16.7 mM	601.137	mevalonate+simva				5.5 mM	1218.66	GGPP+simva	5.5 mM	FPP 2	8887.78		16.7 mM	613.028	FPP+simva		5.5 mM	FTI 277	4834.93					16.7 mM	FTI 277	10128.2
								5.5 mM	445.337	mevalonate+simva		16.7 mM	620.499	mevalonate+simva				5.5 mM	620.581	FPP+simva	5.5 mM	FPP 3	11187.4		16.7 mM	635.526	FPP+simva		5.5 mM	FTI 277	4874.2					16.7 mM	FTI 277	9946.1
								5.5 mM	471.859	mevalonate+simva		16.7 mM	632.187	mevalonate+simva				5.5 mM	682.2	FPP+simva	5.5 mM	FPP 4	9587.66		16.7 mM	739.457	FPP+simva		5.5 mM	FTI 277	5865.87					16.7 mM	FTI 277	9710.3
								5.5 mM	505.034	mevalonate+simva		16.7 mM	683.921	mevalonate+simva				5.5 mM	685.16	FPP+simva	5.5 mM	FPP + Sim 1	952.484		16.7 mM	748.255	FPP+simva		5.5 mM	FTI 277	6127.27					16.7 mM	FTI 277	8686.4
								5.5 mM	509.69	mevalonate+simva		16.7 mM	753.353	mevalonate+simva				5.5 mM	716.471	FPP+simva	5.5 mM	FPP + Sim 2	1102.72		16.7 mM	784.565	FPP+simva		5.5 mM	FTI 277	6357.4					16.7 mM	FTI 277	10047.2
								5.5 mM	521.497	mevalonate+simva		16.7 mM	763.836	mevalonate+simva				5.5 mM	755.196	FPP+simva	5.5 mM	FPP + Sim 3	878.23		16.7 mM	806.796	FPP+simva		5.5 mM	FTI 277	6542.07					16.7 mM	FTI 277	11050.5
																		5.5 mM	1384.07	FPP+simva	5.5 mM	FPP + Sim 4	1536.29		16.7 mM	2411.03	GGPP
																		5.5 mM	2562.55	GGPP					16.7 mM	3289.54	GGPP
																		5.5 mM	3046.84	GGPP					16.7 mM	3480.32	GGPP
																		5.5 mM	3056.5	GGPP					16.7 mM	4648.95	GGPP
																		5.5 mM	3451.48	GGPP					16.7 mM	4842.18	GGPP
																		5.5 mM	3975.31	GGPP					16.7 mM	5581.9	GGPP
																		5.5 mM	5091.49	GGPP					16.7 mM	2505.9	FPP
																		5.5 mM	1774.98	FPP					16.7 mM	2685.17	FPP
																		5.5 mM	2231.43	FPP					16.7 mM	2742.23	FPP
																		5.5 mM	2284.39	FPP					16.7 mM	4445.1	FPP
																		5.5 mM	2554.87	FPP					16.7 mM	4499.71	FPP
																		5.5 mM	3504.91	FPP					16.7 mM	5135.86	FPP
																		5.5 mM	3574.63	FPP

## Sheet: Raw data Figure 2
Figure 2	Simva=Simvastatin
	Tol=Tolbutamide
	Nif=Nifedipine
	Ach=Acetylcholine
	PMA=Phorbol-12-Myristate-13-Acetate
Figure 2 A				Figure 2 B				Figure 2 C			Figure 2 D			Figure 2E			Figure 2F			Figure 2G
control	9725.37			16.7 glu		79.78			5.5 glu		Control 1	136.642		5.5 mM glucose			Control	87779.3		5.5 mM glucose		16.7 mM glucose
control	9905.83			16.7 glu		48.93		Ctrl 1	18015.7		Control 2	152.719		Ctrl 1	20401.9		Control	71430		Control	100	Control	100
control	10460.3			16.7 glu		44.7		Ctrl 2	14692.1		Control 3	149.637		Ctrl 2	22445.3		Control	66696.3		Control	100	Control	100
control	12534			16.7 glu		50.23		Ctrl 3	14749.8		Control 4	195.429		Ctrl 3	17493.4		Control	59066.7		Control	100	Simvastatin	103.3
control	11779.3			16.7 glu		44.99		Ctrl 4	15949.6		Control 5	102.357		Ctrl 4	19820.7		Simva	2595.67		Control	100	Simvastatin	99.4
control	11742.3			16.7 glu		29.8		Simva 1	2241		Control 6	56.6759		Ctrl 5	18558.6		Simva	3178.67		Simvastatin	100.4
Simva	2412.93			16.7 glu		68.1		Simva 2	3246.51		Control 7	108.754		Ctrl 6	13851.4		Simva	10783.3		Simvastatin	92.7
Simva	2309.3			16.7 glu		49.32		Simva 3	2726.84		Control 8	126.424		Simva 1	1585.77		Simva	2685.33		Simvastatin	81.4
Simva	3075.17			Simva 16.7 glu		20.62		Simva 4	3159.46		Simva 16.7 1	40.7665		Simva 2	1859.81		Nif	761.333		Simvastatin	103.5
Simva	3341.77			Simva 16.7 glu		30.55		Nif 1	700.038		Simva 16.7 2	60.216		Simva 3	3051.47		Nif	1076.67
Simva	2906.23			Simva 16.7 glu		34.34		Nif 2	720.401		Simva 16.7 3	55.7279		Simva 4	1435.58		Nif	2295.67
Simva	2877.5			Simva 16.7 glu		26.37		Nif 3	767.289		Simva 16.7 4	51.348		Simva 5	1766.45		Nif	779.667
tol	21423.3			Simva 16.7 glu		22.65		Nif 4	548.651		Simva 16.7 5	34.01		Simva 6	1273.77		PMA	473705
tol	23275.3			Simva 16.7 glu		11.5		Nif + Simva 1	2744.53		Simva 16.7 6	19.7667		Ach 1	86984.6		PMA	468592
tol	27799			Simva 16.7 glu		20.43		Nif + Simva 2	3019.44		Simva 16.7 7	33.2112		Ach 2	436301		PMA	480692
tol	31034			Simva 16.7 glu		35.26		Nif + Simva 3	4723.1		Simva 16.7 8	54.5286		Ach 3	226522		PMA	493449
tol	29546			Tolbutamide 16.7 glu		168.36		Nif + Simva 4	3190.85		Nif 16.7 1	13.91		Ach 4	564244		PMA+Simva	145919
tol	32260			Tolbutamide 16.7 glu		158.96					Nif 16.7 2	13.2857		Ach 5	96757.4		PMA+Simva	134365
Simva+tol	2434			Tolbutamide 16.7 glu		194.48					Nif 16.7 3	16.4159		Ach 6	46334.3		PMA+Simva	141310
Simva+tol	3486.17			Tolbutamide 16.7 glu		169.9					Nif 16.7 4	20.7419		Ach+ Simva 1	31648.8		PMA+Simva	132851
Simva+tol	4050.4			Tolbutamide 16.7 glu		177.89					Nif 16.7 5	16.5779		Ach+ Simva 2	36890.3		PMA+Nif	166384
Simva+tol	3879.2			Tolbutamide 16.7 glu		86.98					Nif 16.7 6	12.1954		Ach+ Simva 3	34989.5		PMA+Nif	160858
Simva+tol	3886.67			Tolbutamide 16.7 glu		106.27					Nif 16.7 7	12.2186		Ach+ Simva 4	39805.1		PMA+Nif	150456
Simva+tol	4327.67			Tolbutamide 16.7 glu		152.63					Nif 16.7 8	11.8943		Ach+ Simva 5	33026.1		PMA+Nif	168057
kcl	89757.7			Simva + Tol 16.7 glu		16.97					Simva + Nif 16.7 1	21.9853		Ach+ Simva 6	25144.7
kcl	64385.3			Simva + Tol 16.7 glu		11.36					Simva + Nif 16.7 2	17.3442
kcl	47095			Simva + Tol 16.7 glu		12.48					Simva + Nif 16.7 3	18.0228
kcl	47383.3			Simva + Tol 16.7 glu		9.87					Simva + Nif 16.7 4	20.4066
kcl	59398			Simva + Tol 16.7 glu		10.8					Simva + Nif 16.7 5	20.4401
kcl	53025.7			Simva + Tol 16.7 glu		9.2					Simva + Nif 16.7 6	16.1804
Simva+kcl	30387			Simva + Tol 16.7 glu		16.8					Simva + Nif 16.7 7	19.0277
Simva+kcl	31761.3			Simva + Tol 16.7 glu		12.04					Simva + Nif 16.7 8	15.9526
Simva+kcl	36175.3			16.7 glu		51.93
Simva+kcl	38341			16.7 glu		56.27
Simva+kcl	36704.7			16.7 glu		46.15
Simva+kcl	35735			16.7 glu		46.23
				16.7 glu		39.66
				16.7 glu		35.25
				16.7 glu		33.47
				16.7 glu		53.43
				Simva 16.7 glu		26.28
				Simva 16.7 glu		34.41
				Simva 16.7 glu		31.06
				Simva 16.7 glu		27.51
				Simva 16.7 glu		24.97
				Simva 16.7 glu		11.6
				Simva 16.7 glu		25.13
				Simva 16.7 glu		41.6
				KCL 16.7 glu		202.98
				KCL 16.7 glu		249.71
				KCL 16.7 glu		208.16
				KCL 16.7 glu		215.95
				KCL 16.7 glu		164.29
				KCL 16.7 glu		180.47
				KCL 16.7 glu		190.25
				Simva + KCL 16.7 glu		39.34
				Simva + KCL 16.7 glu		33.58
				Simva + KCL 16.7 glu		29.44
				Simva + KCL 16.7 glu		34.25
				Simva + KCL 16.7 glu		28.67
				Simva + KCL 16.7 glu		30.95
				Simva + KCL 16.7 glu		38.22
				Simva + KCL 16.7 glu		39.04

## Sheet: Raw data Figure 3
Figure 3	Ctrl=Control	Simva=Simvastatin		Prava=Pravastatin		Tak=Tak875	GW=GW9580
Figure 3A				Figure 3B				Figure 3C				Figure 3D					Figure 3 E				Figure 3F
5.5 mM	Control	5316.71		16.7 mM	Control	8972.61		5.5 glu	Ctrl 1	8401.04		16.7 glu	Ctrl 1	14092.9			C1	20587			Effect of statin treatment on EMFAs in non-diabetic METSIM subjects (N=2260)
5.5 mM	Control	5435.76		16.7 mM	Control	9191.19		5.5 glu	Ctrl 2	6616.18		16.7 glu	Ctrl 2	16041.8			C2	21581.4				Standard. Coeff.
5.5 mM	Control	5546.6		16.7 mM	Control	9885.97		5.5 glu	Ctrl 3	6561.67		16.7 glu	Ctrl 3	16623.7			C3	18877.3				B	SE	P
5.5 mM	Control	6737.82		16.7 mM	Control	10163		5.5 glu	Ctrl 4	6825.88		16.7 glu	Ctrl 4	13041.5			C4	17618.1			Myristic acid [FFA_lg14:0]	-0.215197	0.0534125	5.78763e-05
5.5 mM	Control	8092.11		16.7 mM	Control	10164.1		5.5 glu	Ctrl 5	6926.44		16.7 glu	Ctrl 5	16050.8			Simva 1	1232.82			Palmitic acid [FFA_lg16:0]	-0.226278	0.0529082	1.97493e-05
5.5 mM	Control	8857.48		16.7 mM	Control	10756		5.5 glu	Ctrl 6	6889.17		16.7 glu	Ctrl 6	12975.1			Simva 2	2064.16			Stearic acid [FFA_lg18:0]	0.063256	0.0536935	0.238883
5.5 mM	Simva	2011.04		16.7 mM	Simva	1699.77		5.5 glu	Prava 1	11581.2		16.7 glu	Prava 1	19057.5			Simva 3	3437.88			Arachidic acid [FFA_20:0]	0.539484	0.0532781	1.34442e-23
5.5 mM	Simva	2711.97		16.7 mM	Simva	2431.37		5.5 glu	Prava 2	19154.4		16.7 glu	Prava 2	27038			Simva 4	1815.3			Behenic acid [FFA_22:0]	0.161957	0.0543608	0.00291988
5.5 mM	Simva	2742.49		16.7 mM	Simva	2596.37		5.5 glu	Prava 3	13299.6		16.7 glu	Prava 3	22660.4			Oleic 10µM 1	25727.2			Lignoceric acid [FFA_24:0]	0.278863	0.0537934	2.36552e-07
5.5 mM	Simva	2816.16		16.7 mM	Simva	2710.43		5.5 glu	Prava 4	13684.8		16.7 glu	Prava 4	29427.7			Oleic 10µM 2	23622.5			Total saturated FA [FFA_MooliProTOTSaturated]	-0.00447715	0.0542572	0.934243
5.5 mM	Simva	2844.03		16.7 mM	Simva	2740.2		5.5 glu	Prava 5	9004.2		16.7 glu	Prava 5	40682.6			Oleic 10µM 3	24708.7			Palmitoleic acid [FFA_lg16:1n-7]	-0.123294	0.0534454	0.0211492
5.5 mM	Simva	3399.88		16.7 mM	Simva	4043.26		5.5 glu	Prava 6	5417.49		16.7 glu	Prava 6	13244.6			Oleic 10µM 4	20978.9			Oleic acid [FFA_lg18:1n-9]	0.348109	0.0536301	1.04561e-10
5.5 mM	tak	8554.18		16.7 mM	tak	13072		5.5 glu	Prava + Tak 1	22294.2		16.7 glu	Prava + Tak 1	32728.1			Simva+Oleic10µM 1	1729.08			Vaccenic acid [FFA_lg18:1n-7]	0.10501	0.0528285	0.0469601
5.5 mM	tak	9464.3		16.7 mM	tak	14232.3		5.5 glu	Prava + Tak 2	21409.2		16.7 glu	Prava + Tak 2	52815.4			Simva+Oleic10µM 2	2119.67			Eicosenoic acid [FFA_lg20:1n-9+11]	-0.0248475	0.054085	0.645979
5.5 mM	tak	9999.53		16.7 mM	tak	14428		5.5 glu	Prava + Tak 3	20521.7		16.7 glu	Prava + Tak 3	35295.9			Simva+Oleic10µM 3	2445.97			Nervonic acid [FFA_lg24:1n-9]	0.210926	0.054079	9.88744e-05
5.5 mM	tak	14467.8		16.7 mM	tak	16360.1		5.5 glu	Prava + Tak 4	19303.4		16.7 glu	Prava + Tak 4	41096.9			Simva+Oleic10µM 4	1646.38			Total monoenes [FFA_lgMooliProTOTMonoenes]	0.361609	0.0533267	1.51878e-11
5.5 mM	tak	15045.4		16.7 mM	tak	22184.9		5.5 glu	Prava + Tak 5	18955.2		16.7 glu	Prava + Tak 5	41845.9			Oleic 30µM 1	23779.1			Linoleic acid [FFA_18:2n-6]	-0.587878	0.0513679	1.60787e-29
5.5 mM	tak	18678		16.7 mM	tak	22328.8		5.5 glu	Prava + Tak 6	17719.3		16.7 glu	Prava + Tak 6	36588.5			Oleic 30µM 2	28485			Alpha-linolenic acid [FFA_lg18:3n-3]	-0.393301	0.0528709	1.43496e-13
5.5 mM	tak+simva	2341.69		16.7 mM	tak+simva	1748.04											Oleic 30µM 3	27119.5			Dihomo-gamma-linolenic acid [FFA_lg20:3n-6]	-0.187462	0.0536931	0.000489789
5.5 mM	tak+simva	2412.69		16.7 mM	tak+simva	2705.02											Oleic 30µM 4	23890.1			Arachidonic acid [FFA_20:4n-6]	0.173058	0.0524243	0.000978054
5.5 mM	tak+simva	2515.79		16.7 mM	tak+simva	2716.31											Simva+Oleic30µM 1	3304.87			Eicosapentaenoic acid [FFA_lg20:5n-3]	0.0866276	0.0542031	0.110138
5.5 mM	tak+simva	3216.65		16.7 mM	tak+simva	3082.31											Simva+Oleic30µM 2	2318.47			Adrenic acid [FFA_22:4n-6]	0.0818773	0.0534362	0.125602
5.5 mM	tak+simva	3339.35		16.7 mM	tak+simva	3195.62											Simva+Oleic30µM 3	2401.07			Docosapentaenoic acid n6 [FFA_lg22:5n-6]	-0.0851721	0.0539821	0.114755
5.5 mM	tak+simva	3852.55		16.7 mM	tak+simva	3228.17											Simva+Oleic30µM 4	3285.92			Docosapentaenoic acid n3 [FFA_22:5n-3]	-0.126373	0.0543282	0.0201015
5.5 mM	GW	17376.5		16.7 mM	GW	20082.5											C1	1736.51			Docosahexaenoic acid [FFA_22:6n-3]	0.057194	0.0540442	0.29004
5.5 mM	GW	21786.6		16.7 mM	GW	20522.4											C2	1913.55			Total PUFAs [FFA_MooliProTOTPolyunsaturated]	-0.309879	0.0529851	5.6843e-09
5.5 mM	GW	21936.4		16.7 mM	GW	22349.6											C3	1714.79			SCD-16 activity [lgRatio(16:1n-7/16:0)]	-0.0962948	0.0533107	0.0710055
5.5 mM	GW	26135.6		16.7 mM	GW	34407.3											C4	1400.9			SCD-18 activity [lgRatio(18:1n-9/18:0)]	0.262645	0.0535309	9.93769e-07
5.5 mM	GW	30463.4		16.7 mM	GW	43759.6											Simva1	450.427			FADS 2 activity [lgRatio(20:3n-6/18:2n-6)]	0.0292931	0.0533544	0.58304
5.5 mM	GW	34057.2		16.7 mM	GW	57135.2											Simva2	455.971			FADS 1 activity [lgRatio(20:4n-6/20:3n-6)]	0.250764	0.0542066	3.93745e-06
5.5 mM	GW+simva	5136.85		16.7 mM	GW+simva	6711.1											Simva3	593.398			Elongase activity [lgRatio(18:0/16:0)]	0.203042	0.052404	0.000109867
5.5 mM	GW+simva	5821.61		16.7 mM	GW+simva	6785.56											Simva4	465.286			Elongase activity [Ratio(22:4n-6/20:4n-6)]	0.0182364	0.0541156	0.736156
5.5 mM	GW+simva	6399.8		16.7 mM	GW+simva	7227.38											Oleic 0.5mM1	2590.59			Models adjusted for age and BMI.
5.5 mM	GW+simva	6882.39		16.7 mM	GW+simva	7300.25											Oleic 0.5mM2	2573.66
5.5 mM	GW+simva	7268.54		16.7 mM	GW+simva	7443.64											Oleic 0.5mM3	2643.43
5.5 mM	GW+simva	7812.9		16.7 mM	GW+simva	7463.98											Oleic 0.5mM4	2591.51
																	Oleic 0.5mM+Simva1	943.838
																	Oleic 0.5mM+Simva2	939.221
																	Oleic 0.5mM+Simva3	1070.64
																	Oleic 0.5mM+Simva4	999.002
																	C1	4143.12
																	C2	4790.49
																	C3	5535.12
																	C4	4893.15
																	C5	4940.58
																	C6	3541.2
																	Simva 1	931.539
																	Simva 2	1932.49
																	Simva 3	1968.37
																	Simva 4	1789.68
																	Simva 5	1908.68
																	Simva 6	1276.44
																	Oleic 1mM 1	14431.3
																	Oleic 1mM 2	17992.9
																	Oleic 1mM 3	22214.1
																	Oleic 1mM 4	28404
																	Oleic 1mM 5	72531.4
																	Oleic 1mM 6	17585.4
																	Simva+Oleic 1mM 1	4833.54
																	Simva+Oleic 1mM 2	5066.39
																	Simva+Oleic 1mM 3	4787.51
																	Simva+Oleic 1mM 4	4641.62
																	Simva+Oleic 1mM 5	5659.56
																	Simva+Oleic 1mM 6	4620.51
																	Linoleic 0.5mM 1	8794.22
																	Linoleic 0.5mM 2	8225.89
																	Linoleic 0.5mM 3	8367.56
																	Linoleic 0.5mM 4	6525.54
																	Lino 0.5 mM+Simva1	1888.88
																	Lino 0.5 mM+Simva2	1717.41
																	Lino 0.5 mM+Simva3	2101.11
																	Lino 0.5 mM+Simva4	1601.54

## Sheet: Raw data Figure 4
Figure 4
	Ctrl=Control
	Simva=Simvastatin
	Exe=Exendin-4
	AS=AS1269574
	Forsk=Forskolin
	Nif=Nifedipine
	8-BR=8-Bromo-cAMP
	8pcpt=8-pCPT-2'-O-Me-cAMP
	Diaz=Diazoxide
Figure 4A								Figure 4B			Figure 4 C				Figure 4 D											Experiment 4F			Figure 4 G			Figure 4H			Figure 4I			Figure 4J			Figure 4K
5.5 glu	Ctrl 1	7160.37		5.5 glu	Ctrl 1	9948.02		16.7 glu Ctrl	91.94		5.5 mM	Control	4597.09		16.7 mM	Control	5212.23		Figure 4E							Control	8973.79		Control	10665		Control	360.446		Control	4476.85		Control	7941.94		calcium free 5.5 mM glucose			calcium free 16.7 mM glucose
5.5 glu	Ctrl 2	8034.6		5.5 glu	Ctrl 2	9804.28		16.7 glu Ctrl	79.93		5.5 mM	Control	4796.88		16.7 mM	Control	5357.15									Control	9031.1		Control	9248.33		Control	630.281		Control	5626.05		Control	9399.14			average			average
5.5 glu	Ctrl 3	8809.01		5.5 glu	Ctrl 3	11016.8		16.7 glu Ctrl	68.48		5.5 mM	Control	4831.57		16.7 mM	Control	5455.34		cAMP Assay							Control	7500.21		Control	2630		Control	367.614		Control	3826.08		Control	8617.27		5.5 glu Control 1	193.801		16.7 glu ontrol 1	203.256
5.5 glu	Ctrl 4	7596.24		5.5 glu	Ctrl 4	10306.1		16.7 glu Ctrl	75.39		5.5 mM	Control	4958.72		16.7 mM	Control	5565.09									Control	6521.46		Control	3648.67		Control	400.901		Control	4899.54		Control	7396.78		5.5 glu Control 2	43.5573		16.7 glu ontrol 2	105.082
5.5 glu	Ctrl 5	8804.42		5.5 glu	Ctrl 5	12079.9		16.7 glu Ctrl	70.81		5.5 mM	Control	5956.71		16.7 mM	Control	5824.14		Compound Id	concentration Antagonist µg/ml	% Inhibition 1	% Inhibition 2	% Inhibition average			Simva 1	1574.09		Simva	1739.67		GLP 1	5230.93		Control	4101.94		Simva 1	2018.16		5.5 glu Control 3	100.402		16.7 glu ontrol 3	83.4597
5.5 glu	Ctrl 6	8139.07		5.5 glu	Ctrl 6	13038.9		16.7 glu Ctrl	94.6		5.5 mM	Control	6044.86		16.7 mM	Control	6185.6		Simvastatin	6	14.5423	30.6395	22.5909			Simva 2	2162.19		Simva	1699.33		GLP 2	5497.54		Control	2813.52		Simva 2	2031.64		5.5 glu Control 4	111.177		16.7 glu ontrol 4	114.959
5.5 glu	Simva 1	1944.74		5.5 glu	Simva 1	2487.29		16.7 glu Ctrl	91.94		5.5 mM	Simva	891.551		16.7 mM	Simva	481.367		Pravaastatin	50	-2.31242	8.83061	3.25909			Simva 3	2977.27		Simva	1947.67		GLP 3	5949.17		Glp+Nif 1	2873.23		Simva 3	2642.07		5.5 glu Control 5	135.367		16.7 glu ontrol 5	103.655
5.5 glu	Simva 2	2608.58		5.5 glu	Simva 2	2841.26		16.7 glu Ctrl	71.48		5.5 mM	Simva	1509.46		16.7 mM	Simva	532.332									Simva 4	1938.33		Simva	1277.33		GLP 4	4195.15		Glp+Nif 2	3390.96		Simva 4	2017.11		5.5 glu Control 6	92.553		16.7 glu ontrol 6	99.0633
5.5 glu	Simva 3	1753.49		5.5 glu	Simva 3	2740.74		Simva 16.7 glu	12.83		5.5 mM	Simva	1632.56		16.7 mM	Simva	565.937									Forsk 2.5µl 1	20899.2		8-BR	44185		GLP +H89 1	5464.94		Glp+Nif 3	3671.32		GLP+AS 1	52518		Forsk 2.5µl 1	286.123		Forsk 2.5µl 1	146.002
5.5 glu	Simva 4	3981.74		5.5 glu	Simva 4	2753.25		Simva 16.7 glu	27.71		5.5 mM	Simva	2017.63		16.7 mM	Simva	611.369									Forsk 2.5µl 2	21097		8-BR	59524		GLP +H89 2	6578.69		Glp+Nif 4	2871.2		GLP+AS 2	45920.6		Forsk 2.5µl 2	337.962		Forsk 2.5µl 2	127.253
5.5 glu	Simva 5	1672.03		5.5 glu	Simva 5	2678.42		Simva 16.7 glu	29.34		5.5 mM	Simva	2168.13		16.7 mM	Simva	622.343									Forsk 2.5µl 3	21296.6		8-BR	43498.3		GLP +H89 3	6063.24		Glp+Nif 5	3625.56		GLP+AS 3	55703.1		Forsk 2.5µl 3	307.913		Forsk 2.5µl 3	131.705
5.5 glu	Simva 6	1927.74		5.5 glu	Simva 6	2593.78		Simva 16.7 glu	31.84		5.5 mM	Simva	2382.35		16.7 mM	Simva	708.215									Forsk 2.5µl 4	21783.2		8-BR	34223.7		GLP +H89 4	4178.23		Glp+Nif 6	1970.71		GLP+AS 4	46706.8		Forsk 2.5µl 4	215.222		Forsk 2.5µl 4	111.725
5.5 glu	GLP1 1	17957.5		5.5 glu	Exen 1	22928.6		Simva 16.7 glu	19.63		5.5 mM	AS	9120.23		16.7 mM	AS	6402.66									Simva+Fors 2.5µl 1	14568.7		Simva+8BR	15015.7		GLP +EO5 1	3033.19		Glp+Diaz 1	1172.59		GLP+AS+Sim 1	26046.8		Forsk 2.5µl 5	228.951		Forsk 2.5µl 5	477.499
5.5 glu	GLP1 2	20272.3		5.5 glu	Exen 2	20413.4		Simva 16.7 glu	10.36		5.5 mM	AS	9179.71		16.7 mM	AS	7488.15									Simva+Fors 2.5µl 2	13080.3		Simva+8BR	16799		GLP +EO5 2	3523.07		Glp+Diaz 2	708.539		GLP+AS+Sim 2	25115.4		Forsk 2.5µl 6	232.817		Forsk 2.5µl 6	100.497
5.5 glu	GLP1 3	19084.2		5.5 glu	Exen 3	21656.6		Simva 16.7 glu	13.29		5.5 mM	AS	9257.9		16.7 mM	AS	7497.72									Simva+Fors 2.5µl 3	10495.3		Simva+8BR	16568.3		GLP +EO5 3	4009.79		Glp+Diaz 3	683.235		GLP+AS+Sim 3	24544.3		Forsk 5µl 1	338.025		Forsk 5µl 1	305.558
5.5 glu	GLP1 4	20924.5		5.5 glu	Exen 4	19725.1		Simva 16.7 glu	28.82		5.5 mM	AS	9338.87		16.7 mM	AS	7760.37									Simva+Fors 2.5µl 4	8630.41		Simva+8BR	13352.7		GLP +EO5 4	3712.28		Glp+Diaz 4	924.023		GLP+AS+Sim 4	21384		Forsk 5µl 2	288.609		Forsk 5µl 2	339.069
5.5 glu	GLP1 5	19337.1		5.5 glu	Exen 5	27644.1		GLP1 16.7 glu	443.08		5.5 mM	AS	9487.82		16.7 mM	AS	9343.56												8pcpt	8271		Control	276.975		Glp+Diaz 5	1027.03		GLP+AS+Nif1	19917.7		Forsk 5µl 3	140.995		Forsk 5µl 3	289.328
5.5 glu	GLP1 6	18673.2		5.5 glu	Exen 6	19523.3		GLP1 16.7 glu	288.86		5.5 mM	AS	9677.04		16.7 mM	AS	9763												8pcpt	16727		Control	362.984		Glp+Diaz 6	832.858		GLP+AS+Nif2	19953.7		Forsk 5µl 4	973.118		Forsk 5µl 4	869.863
5.5 glu	GLP1+ Simva 1	10785		5.5 glu	Exen+ Simva 1	10971.8		GLP1 16.7 glu	265.32		5.5 mM	AS+simva	7879.97		16.7 mM	AS+simva	7731.53												8pcpt	9834.67		Control	322.641		Control	6696.07		GLP+AS+Nif3	18790.1		Forsk 5µl 5	187.719		Forsk 5µl 5	574.318
5.5 glu	GLP1+ Simva 2	10548.7		5.5 glu	Exen+ Simva 2	11600.7		GLP1 16.7 glu	288.07		5.5 mM	AS+simva	8169.31		16.7 mM	AS+simva	7941.06												8pcpt	5397.67		Control	307.067		Control	6292.44		GLP+AS+Nif4	20804.1		Forsk 5µl 6	165.386		Forsk 5µl 6	382.828
5.5 glu	GLP1+ Simva 3	11387.1		5.5 glu	Exen+ Simva 3	10992.5		GLP1 16.7 glu	296.68		5.5 mM	AS+simva	8228.65		16.7 mM	AS+simva	8946.89												Simva+8pcpt	1913.67		AS1	13634.9		Control	6407.13		GLP+AS+Diaz 1	10524.3		Forsk 10µl 1	282.724		Forsk 10µl 1	607.775
5.5 glu	GLP1+ Simva 4	11072.9		5.5 glu	Exen+ Simva 4	10715.3		GLP1 16.7 glu	241.33		5.5 mM	AS+simva	8522.51		16.7 mM	AS+simva	9430.91												Simva+8pcpt	2924.33		AS2	23042		Control	6877.25		GLP+AS+Diaz 2	13674.1		Forsk 10µl 2	270.312		Forsk 10µl 2	355.926
5.5 glu	GLP1+ Simva 5	11616.3		5.5 glu	Exen+ Simva 5	11759.3		GLP1 16.7 glu	125.3		5.5 mM	AS+simva	8690.3		16.7 mM	AS+simva	9460.23												Simva+8pcpt	2576.67		AS3	24483.5		Control	7281.48		GLP+AS+Diaz 3	12534		Forsk 10µl 3	246.933		Forsk 10µl 3	399.949
5.5 glu	GLP1+ Simva 6	16177.6		5.5 glu	Exen+ Simva 6	12626.1		GLP1 16.7 glu	197.97		5.5 mM	AS+simva	8941.08		16.7 mM	AS+simva	9847.29												Simva+8pcpt	5520		AS4	27193.3		Control	6162.59		GLP+AS+Diaz 4	12452.8		Forsk 10µl 4	348.978		Forsk 10µl 4	232.728
								Simva + GLP1 16.7 glu	238.89																							AS+H89 1	4161.26		AS+Nif 1	3245.29					Forsk 10µl 5	354.69		Forsk 10µl 5	306.4
								Simva + GLP1 16.7 glu	93.25																							AS+H89 2	5889.57		AS+Nif 2	5921.85					Forsk 10µl 6	516.694		Forsk 10µl 6	273.708
								Simva + GLP1 16.7 glu	97.16																							AS+H89 3	5290.92		AS+Nif 3	6129.38
								Simva + GLP1 16.7 glu	104.37																							AS+H89 4	3906.63		AS+Nif 4	9925.85
								Simva + GLP1 16.7 glu	106.36																							AS+EO5 1	8263.73		AS+Nif 5	7549.72
								Simva + GLP1 16.7 glu	116.25																							AS+EO5 2	9063.77		AS+Nif 6	5152.13
								Simva + GLP1 16.7 glu	123.34																							AS+EO5 3	10791		AS+Diaz 1	4899.9
								Simva + GLP1 16.7 glu	109.17																							AS+EO5 4	13495.5		AS+Diaz 2	4692.64
								16.7 glu Ctrl	48.15																										AS+Diaz 3	4502.06
								16.7 glu Ctrl	28.6																										AS+Diaz 4	4314.72
								16.7 glu Ctrl	31.76																										AS+Diaz 5	4600.95
								16.7 glu Ctrl	32.84																										AS+Diaz 6	4513.05
								16.7 glu Ctrl	30.04
								16.7 glu Ctrl	43.07
								16.7 glu Ctrl	44.86
								16.7 glu Ctrl	33.93
								Simva 16.7 glu	11.26
								Simva 16.7 glu	31.44
								Simva 16.7 glu	22.54
								Simva 16.7 glu	17.45
								Simva 16.7 glu	12.99
								Simva 16.7 glu	7.43
								Simva 16.7 glu	11.49
								Simva 16.7 glu	35.66
								Exe 10nM 16.7 glu	395.28
								Exe 10nM 16.7 glu	272.27
								Exe 10nM 16.7 glu	287.63
								Exe 10nM 16.7 glu	257.46
								Exe 10nM 16.7 glu	244.35
								Exe 10nM 16.7 glu	179.57
								Exe 10nM 16.7 glu	185.82
								Exe 10nM 16.7 glu	206.54
								Simva + Exe 10nM 16.7 glu	120.58
								Simva + Exe 10nM 16.7 glu	96.87
								Simva + Exe 10nM 16.7 glu	90.09
								Simva + Exe 10nM 16.7 glu	93.01
								Simva + Exe 10nM 16.7 glu	94.31
								Simva + Exe 10nM 16.7 glu	103.96
								Simva + Exe 10nM 16.7 glu	117.82
								Simva + Exe 10nM 16.7 glu	111.45

## Sheet: Raw data Figure 5
calcium experiments													Figure 5B							Figure 5C				Figure 5D				Figure 5E				Figure 5F			Figure 5G				Figure 5H
Figure 5A													Time	5.5 mM glucose	Simva	Nifedipine	Simva+Nifedipine			Time	16.7 mM glucose	Simvastatin		Time	Tolbutamide	Tol+Simva		Time	KCl	KCl+Simva		Time	Treatment		Time	tol+ach	simva+tol+ach		Time	Control 16.7 mM glucose	Simva	Simva+GLP-1	Simva+AS-1269574
Time	16.7 mM glucose	16.7 mM glucose+Simva 0.5 µM	16.7 mM glucose+Simva 1 µM	16.7 mM glucose+Simva 2 µM	16.7 mM glucose+Simva 3.5 µM	16.7 mM glucose+Simva 7.2 µM	16.7 mM glucose+Simva 10 µM	16.7 mM glucose+Simva 12.5 µM					0.001383	0.122704	0.113015	0.102281	0.103385			0	0.168895	0.152504		0.001383	0.110698	0.098442		0.016667	0.283079	0.297691		0	0.26863		0.001383	0.173488	0.178896		3.33e-05	0.158914	0.141475	0.133015	0.143671
0.001383	0.107892	0.109162	0.109187	0.098598	0.102311	0.098202	0.09685	0.089162					0.051383	0.122632	0.113296	0.102183	0.104687			0.083333	0.165517	0.15354		0.051383	0.110687	0.098407		0.033333	0.28302	0.304975		0.1	0.269087		0.084717	0.174374	0.178967		0.050033	0.161339	0.140156	0.145724	0.142985
0.051383	0.108291	0.110331	0.10589	0.098686	0.101691	0.098075	0.097973	0.089013					0.101383	0.117397	0.113489	0.103522	0.104663			0.166667	0.165804	0.153712		0.101383	0.111111	0.099536		0.05	0.282159	0.306398		0.1	0.272189		0.16805	0.173259	0.176896		0.100033	0.180337	0.142533	0.1446	0.143527
0.101383	0.10799	0.107024	0.105665	0.098996	0.10056	0.098302	0.093151	0.090091					0.151383	0.122648	0.113511	0.104471	0.107083			0.25	0.166223	0.154422		0.151383	0.111441	0.097109		0.066667	0.283186	0.306458		0.2	0.273802		0.251383	0.177126	0.178512		0.150033	0.162416	0.139008	0.148247	0.143578
0.151383	0.10892	0.107082	0.105986	0.098956	0.103591	0.098043	0.093141	0.08954					0.201383	0.12241	0.113586	0.104475	0.104611			0.333333	0.166257	0.154139		0.201383	0.111597	0.101069		0.083333	0.282672	0.30649		0.3	0.274942		0.334717	0.170255	0.180262		0.200033	0.163351	0.142559	0.144165	0.143319
0.201383	0.108495	0.106032	0.106355	0.099565	0.104055	0.098332	0.09295	0.088469					0.251383	0.121074	0.114627	0.104683	0.104693			0.416667	0.166345	0.154765		0.251383	0.111825	0.097294		0.1	0.282871	0.306906		0.3	0.267069		0.41805	0.170124	0.176776		0.250033	0.165654	0.142701	0.145451	0.14259
0.251383	0.108566	0.10858	0.106791	0.099133	0.104312	0.098246	0.093314	0.088283					0.301383	0.122211	0.114353	0.104403	0.10481			0.5	0.166861	0.154743		0.301383	0.111954	0.097523		0.116667	0.283607	0.310465		0.4	0.268015		0.501383	0.170446	0.176171		0.300033	0.166015	0.143153	0.145165	0.144476
0.301383	0.108575	0.108985	0.110842	0.09948	0.103448	0.098299	0.093677	0.091866					0.351383	0.121573	0.113645	0.104815	0.105195			0.583333	0.168628	0.154671		0.351383	0.113225	0.097689		0.133333	0.288984	0.310264		0.5	0.268566		0.584717	0.170496	0.175632		0.350033	0.166511	0.142714	0.145345	0.144232
0.351383	0.108702	0.108347	0.10599	0.099297	0.103613	0.096821	0.098421	0.091411					0.401383	0.120743	0.114006	0.10461	0.105103			0.666667	0.16877	0.154569		0.401383	0.111847	0.09742		0.15	0.283138	0.308671		0.5	0.269591		0.66805	0.171083	0.175277		0.400033	0.163753	0.141777	0.136202	0.144835
0.401383	0.108767	0.109088	0.107322	0.099767	0.103435	0.094033	0.092607	0.091524					0.451383	0.120287	0.114009	0.104685	0.105318			0.75	0.168901	0.152696		0.451383	0.113562	0.097566		0.166667	0.283348	0.307095		0.6	0.271758		0.751383	0.170209	0.175408		0.450033	0.166342	0.156005	0.138489	0.145563
0.451383	0.108694	0.110202	0.110048	0.09967	0.1034	0.098872	0.09936	0.091632					0.501383	0.11046	0.114321	0.103922	0.105559			0.833333	0.168901	0.152613		0.501383	0.114515	0.097888		0.183333	0.283594	0.304825		0.7	0.271655		0.834717	0.170534	0.175473		0.500033	0.165636	0.142159	0.135777	0.142548
0.501383	0.108916	0.110569	0.110388	0.099696	0.103269	0.09941	0.09848	0.091934					1.5604	0.108258	0.114141	0.104222	0.105569			0.916667	0.168986	0.156662		0.551383	0.115136	0.097988		0.2	0.284839	0.300976		0.7	0.272917		0.91805	0.170909	0.17491		0.550033	0.164715	0.142812	0.136852	0.142457
0.551383	0.108978	0.110775	0.110765	0.099692	0.103298	0.098921	0.098034	0.091503					1.6104	0.107661	0.114428	0.104509	0.105579			1	0.169172	0.152902		0.601383	0.115352	0.097894		0.216667	0.286748	0.298212		0.8	0.273787		1.00138	0.171153	0.174717		0.600033	0.1649	0.142763	0.136667	0.145396
0.601383	0.108738	0.110543	0.110281	0.099711	0.104205	0.092968	0.098876	0.091471					1.6604	0.10792	0.114811	0.104638	0.105779			1.08333	0.169173	0.156914		0.651383	0.115507	0.09791		0.233333	0.285928	0.297441		0.9	0.274494		1.08472	0.170825	0.174996		0.650033	0.161194	0.141518	0.137232	0.141771
0.651383	0.109031	0.110516	0.109558	0.099803	0.102121	0.092766	0.091897	0.091728					1.7104	0.108121	0.114728	0.105143	0.105577			1.16667	0.169528	0.15692		0.701383	0.112051	0.097794		0.25	0.286258	0.295122		0.9	0.274005		1.16805	0.170993	0.17211		0.700033	0.183546	0.143344	0.135476	0.142092
0.701383	0.109043	0.110964	0.109252	0.09959	0.10213	0.099387	0.098846	0.091972					1.7604	0.106489	0.114787	0.105275	0.106098			1.25	0.169273	0.157342		0.751383	0.115096	0.097947		0.266667	0.286105	0.293616		1	0.274264		1.25138	0.171026	0.174782		0.750033	0.183637	0.141231	0.147495	0.144761
0.751383	0.108936	0.110468	0.10841	0.099835	0.102391	0.094503	0.09834	0.092255					1.8104	0.110276	0.114671	0.105093	0.10613			1.33333	0.169394	0.15739		0.801383	0.115802	0.097774		0.283333	0.285995	0.294051		1.1	0.274963		1.33472	0.170767	0.174564		0.800033	0.183838	0.141321	0.136542	0.146246
0.801383	0.10914	0.110983	0.10818	0.099998	0.102289	0.098323	0.099415	0.092227					1.8604	0.110024	0.114975	0.105396	0.106256			1.41667	0.166836	0.157521		0.851383	0.115895	0.09856		0.3	0.285817	0.29244		1.1	0.274514		1.41805	0.169999	0.173736		0.850033	0.184794	0.141574	0.148404	0.147161
0.851383	0.108976	0.110774	0.108261	0.100085	0.102365	0.095817	0.099137	0.092258					1.9104	0.110297	0.115289	0.10582	0.106693			1.5	0.166669	0.157296		0.901383	0.11588	0.098171		0.316667	0.285973	0.2916		1.2	0.276736		1.50138	0.170324	0.174346		0.900033	0.185694	0.141463	0.135132	0.147928
0.901383	0.10917	0.11102	0.109084	0.09996	0.102966	0.095968	0.098213	0.092207					1.9604	0.110241	0.114998	0.106103	0.10682			1.58333	0.172019	0.157648		0.951383	0.116076	0.097621		0.333333	0.286865	0.290062		1.3	0.275703		1.58472	0.170568	0.17439		0.950033	0.18466	0.140308	0.135756	0.148275
0.951383	0.108913	0.110881	0.108475	0.100213	0.102313	0.095891	0.099414	0.092168					2.0104	0.11082	0.115103	0.106338	0.106684			1.66667	0.172163	0.157704		1.00138	0.116281	0.098231		0.35	0.286617	0.289572		1.3	0.275747		1.66805	0.17596	0.173873		1.00003	0.184129	0.156496	0.135494	0.147936
1.00138	0.109332	0.111061	0.108293	0.099894	0.102414	0.095839	0.099499	0.092067					2.0604	0.110421	0.115352	0.106267	0.107111			1.75	0.167145	0.154132		1.05138	0.116228	0.098285		0.366667	0.286259	0.289078		1.4	0.275867		1.75138	0.176533	0.174397		1.05003	0.182989	0.138807	0.136014	0.148305
1.05138	0.109297	0.11014	0.108496	0.09984	0.10247	0.095809	0.094205	0.09216					2.1104	0.110387	0.115305	0.106455	0.107271			1.83333	0.166676	0.154068		1.10138	0.11642	0.098618		0.383333	0.286508	0.288829		1.5	0.277152		1.83472	0.176556	0.17319		1.10003	0.162584	0.143972	0.135822	0.147901
1.10138	0.109797	0.108575	0.1084	0.099856	0.101043	0.095767	0.094236	0.092469					2.1604	0.110841	0.115397	0.105872	0.107373			1.91667	0.169008	0.155088		1.15138	0.116619	0.098395		0.4	0.286239	0.28812		1.5	0.278223		1.91805	0.177101	0.173693		1.15003	0.185052	0.144025	0.135184	0.147583
1.15138	0.109574	0.112472	0.108825	0.100038	0.100349	0.095784	0.094293	0.09233					2.2104	0.110474	0.11549	0.106348	0.107225			2	0.170156	0.155807		1.20138	0.116792	0.098055		0.416667	0.286727	0.288541		1.6	0.279892		2.00138	0.177638	0.174128		1.20003	0.185784	0.158997	0.135629	0.148475
1.20138	0.109424	0.112391	0.108457	0.099843	0.101317	0.096068	0.094648	0.092484					2.2604	0.110805	0.115554	0.106027	0.10742			2.08333	0.170325	0.15651		1.25138	0.116519	0.098732		0.433333	0.286993	0.289302		1.7	0.281026		2.08472	0.177488	0.174392		1.25003	0.180685	0.141767	0.147827	0.146817
1.25138	0.108018	0.112958	0.108625	0.100023	0.100704	0.096144	0.09453	0.092252					2.3104	0.110758	0.115522	0.106728	0.107538			2.16667	0.170154	0.15573		1.30138	0.116701	0.098474		0.45	0.287395	0.288875		1.7	0.281703		2.16805	0.177825	0.174283		1.30003	0.186287	0.140682	0.133857	0.146509
1.30138	0.10836	0.113243	0.108864	0.099894	0.101473	0.095953	0.094561	0.092026					2.3604	0.110926	0.115386	0.105869	0.107659			2.25	0.17055	0.155634		1.35138	0.117061	0.098952		0.466667	0.286853	0.288417		1.8	0.280356		2.25138	0.177104	0.174084		1.35003	0.161685	0.144219	0.135177	0.147521
1.35138	0.107911	0.113069	0.108667	0.100296	0.103603	0.096232	0.094319	0.092554					2.4104	0.110613	0.115891	0.106483	0.107755			2.33333	0.168832	0.155636		1.40138	0.116399	0.098282		0.483333	0.286555	0.288513		1.9	0.28318		2.33472	0.177261	0.174347		1.40003	0.186137	0.144863	0.134591	0.147241
1.40138	0.11045	0.108216	0.108451	0.100252	0.105141	0.096162	0.094463	0.089838					2.4604	0.110585	0.11564	0.106271	0.10765			2.41667	0.169184	0.155582		1.45138	0.116815	0.102578		0.5	0.286959	0.288815		1.9	0.281045		2.41805	0.177593	0.174027		1.45003	0.161632	0.143262	0.135317	0.145589
1.45138	0.110318	0.112313	0.108866	0.100488	0.105426	0.096237	0.094638	0.089933					2.5104	0.111049	0.115914	0.106264	0.107749			2.5	0.169539	0.155633		1.50138	0.116814	0.100059		0.516667	0.28734	0.28827		2	0.283782		2.50138	0.177576	0.17488		1.50003	0.164331	0.142063	0.134826	0.145199
1.50138	0.110469	0.113582	0.108572	0.10033	0.105105	0.096201	0.094556	0.090372					2.5604	0.11103	0.116231	0.10642	0.107795			2.58333	0.182943	0.156085		1.55138	0.116797	0.101355		0.533333	0.287142	0.288852		2.1	0.283999		2.58472	0.178361	0.174948		1.55003	0.164892	0.141876	0.136399	0.147503
1.55138	0.110634	0.113575	0.10836	0.100524	0.100938	0.095621	0.099676	0.091695					2.6104	0.110644	0.115534	0.106319	0.108141			2.66667	0.176056	0.156057		1.60138	0.117367	0.102284		0.55	0.286723	0.288729		2.1	0.284276		2.66805	0.178331	0.175056		1.60003	0.166098	0.146361	0.137729	0.147784
1.60138	0.110904	0.113166	0.108575	0.100418	0.100725	0.0965	0.097748	0.090628					2.6604	0.111437	0.115718	0.106437	0.111408			2.75	0.172017	0.156353		1.65138	0.117196	0.102459		0.566667	0.287227	0.288548		2.2	0.284925		2.75138	0.178322	0.176585		1.65003	0.166029	0.141809	0.135763	0.14649
1.65138	0.108064	0.108715	0.108316	0.100278	0.101319	0.096486	0.094314	0.090903					2.7104	0.111343	0.116278	0.106566	0.108979			2.83333	0.16993	0.156442		1.70138	0.117381	0.102601		0.583333	0.287375	0.289128		2.2	0.286746		2.83472	0.178543	0.174999		1.70003	0.164789	0.141763	0.136916	0.147851
1.70138	0.108323	0.10804	0.108666	0.100429	0.101437	0.096158	0.094114	0.091467					2.7604	0.111594	0.115775	0.106381	0.109671			2.91667	0.170109	0.156069		1.75138	0.117067	0.101678		0.6	0.286852	0.288609		2.3	0.286405		2.91805	0.178118	0.176209		1.75003	0.170187	0.142226	0.13899	0.146919
1.75138	0.110235	0.11403	0.108591	0.100386	0.104773	0.096088	0.094368	0.090716					2.8104	0.111425	0.116085	0.106351	0.10983			3	0.172841	0.157577		1.80138	0.117513	0.101667		0.616667	0.287263	0.288619		2.4	0.294642		3.00138	0.179174	0.175963		1.80003	0.16577	0.142508	0.136346	0.148128
1.80138	0.110488	0.114294	0.108544	0.100536	0.104176	0.09627	0.094345	0.090723					2.8604	0.11142	0.116256	0.106533	0.110003			3.08333	0.173547	0.15814		1.85138	0.117846	0.101719		0.633333	0.287602	0.288181		2.4	0.291876		3.08472	0.178783	0.176532		1.85003	0.165714	0.141948	0.135723	0.145358
1.85138	0.11046	0.109586	0.11101	0.100413	0.104672	0.096561	0.093854	0.090681					2.9104	0.111581	0.116235	0.106637	0.11011			3.16667	0.173501	0.158404		1.90138	0.117087	0.101626		0.65	0.286786	0.288863		2.5	0.292556		3.16805	0.178808	0.176639		1.90003	0.166517	0.142268	0.13578	0.147896
1.90138	0.10835	0.114296	0.110496	0.100471	0.104919	0.095892	0.094418	0.091453					2.9604	0.111196	0.116665	0.106055	0.111041			3.25	0.173381	0.158682		1.95138	0.116776	0.101968		0.666667	0.287594	0.288678		2.6	0.295264		3.25138	0.17863	0.173758		1.95003	0.166541	0.146369	0.135739	0.145439
1.95138	0.111668	0.110397	0.110329	0.100652	0.101517	0.09636	0.094115	0.090952					3.0104	0.111448	0.116445	0.104352	0.111267			3.33333	0.173189	0.158562		2.00138	0.116642	0.102384		0.683333	0.287707	0.288995		2.6	0.296668		3.33472	0.178573	0.175708		2.00003	0.187173	0.146546	0.149288	0.147045
2.00138	0.111413	0.114799	0.110574	0.100609	0.105052	0.095928	0.094032	0.091275					3.0604	0.111304	0.116429	0.104997	0.109928			3.41667	0.173367	0.158857		2.05138	0.116907	0.103195		0.7	0.287196	0.289304		2.7	0.295164		3.41805	0.179552	0.176618		2.05003	0.166419	0.146135	0.135515	0.148001
2.05138	0.111232	0.114999	0.105971	0.100412	0.105069	0.096249	0.094376	0.092159					3.1104	0.111969	0.116381	0.104981	0.108873			3.5	0.173111	0.158667		2.10138	0.11685	0.103008		0.716667	0.287658	0.290054		2.8	0.293928		3.50138	0.179372	0.176347		2.10003	0.164874	0.147215	0.135982	0.147942
2.10138	0.108764	0.109376	0.110348	0.100643	0.100259	0.100782	0.094531	0.090702					3.1604	0.11149	0.116679	0.105443	0.108735			3.58333	0.173577	0.158938		2.15138	0.117644	0.103256		0.733333	0.287258	0.289908		2.8	0.293176		3.58472	0.179188	0.176626		2.15003	0.164062	0.147221	0.150268	0.146865
2.15138	0.111565	0.115087	0.110844	0.100639	0.103487	0.100484	0.094728	0.091134					3.2104	0.111919	0.116335	0.105701	0.109271			3.66667	0.173501	0.159225		2.20138	0.118101	0.102901		0.75	0.288113	0.290092		2.9	0.294351		3.66805	0.179668	0.175273		2.20003	0.167322	0.147112	0.136672	0.145894
2.20138	0.109266	0.115122	0.106938	0.100831	0.104705	0.09455	0.093333	0.090294					3.2604	0.111771	0.116166	0.105066	0.1089			3.75	0.169014	0.159378		2.25138	0.117641	0.103044		0.766667	0.287487	0.290413		3	0.291489		3.75138	0.180172	0.175321		2.25003	0.163997	0.147983	0.137129	0.145661
2.25138	0.109248	0.111657	0.107032	0.10106	0.104176	0.092995	0.094375	0.090608					3.3104	0.112227	0.117004	0.105541	0.109155			3.83333	0.174053	0.159539		2.30138	0.117401	0.103047		0.783333	0.286822	0.290787		3	0.289412		3.83472	0.17677	0.177139		2.30003	0.189015	0.147379	0.136728	0.147049
2.30138	0.108991	0.115812	0.106913	0.100634	0.103728	0.100698	0.094471	0.090656					3.3604	0.11243	0.117287	0.105569	0.112479			3.91667	0.168413	0.159129		2.35138	0.117561	0.103468		0.8	0.285274	0.291398		3.1	0.287955		3.91805	0.175005	0.172887		2.35003	0.164552	0.145636	0.13723	0.147356
2.35138	0.109181	0.10898	0.111309	0.100763	0.104297	0.095117	0.094992	0.090285					3.4104	0.112455	0.117235	0.105204	0.111527			4	0.168779	0.157285		2.40138	0.117833	0.102986		0.816667	0.285997	0.290516		3.2	0.287876		4.00138	0.179603	0.173021		2.40003	0.16807	0.14377	0.13665	0.145479
2.40138	0.112757	0.116326	0.110773	0.100951	0.104641	0.094827	0.094633	0.090846					3.4604	0.112388	0.11738	0.105167	0.111331			4.08333	0.170192	0.158325		2.45138	0.118076	0.103187		0.833333	0.28636	0.290075		3.2	0.287213		4.08472	0.17956	0.172618		2.45003	0.166499	0.14254	0.137681	0.145268
2.45138	0.109079	0.11012	0.110686	0.101066	0.104946	0.09491	0.094615	0.091837					3.5104	0.112547	0.117338	0.105382	0.111327			4.16667	0.171643	0.158849		2.50138	0.117795	0.102874		0.85	0.285075	0.290055		3.3	0.285499		4.16805	0.179435	0.181171		2.50003	0.165437	0.140631	0.13796	0.145427
2.50138	0.109112	0.115291	0.109767	0.101327	0.101397	0.100784	0.10054	0.090551					3.5604	0.112015	0.117333	0.105094	0.111188			4.25	0.171667	0.158514		2.55138	0.117788	0.103368		0.866667	0.285717	0.291736		3.4	0.286278		4.25138	0.180849	0.175065		2.55003	0.167298	0.156421	0.13853	0.145834
2.55138	0.108965	0.115331	0.111269	0.100808	0.105848	0.099914	0.094713	0.090388					3.6104	0.112453	0.117487	0.105447	0.111266			4.33333	0.175404	0.158382		2.60138	0.117836	0.103183		0.883333	0.285385	0.291197		3.4	0.285577		4.33472	0.182248	0.177747		2.60003	0.167719	0.157056	0.137824	0.145942
2.60138	0.112512	0.114986	0.110264	0.100979	0.105759	0.094159	0.100069	0.090685					3.6604	0.113051	0.11743	0.105413	0.112899			4.41667	0.175074	0.158795		2.65138	0.118037	0.102987		0.9	0.285112	0.29186		3.5	0.285376		4.41805	0.176251	0.1783		2.65003	0.167305	0.14079	0.137722	0.148167
2.65138	0.109609	0.110954	0.110407	0.101572	0.105497	0.097293	0.096938	0.091115					3.7104	0.11034	0.117509	0.105225	0.112731			4.5	0.175388	0.16032		2.70138	0.118377	0.103003		0.916667	0.28605	0.291752		3.6	0.286777		4.50138	0.184322	0.177447		2.70003	0.169247	0.143355	0.138436	0.148522
2.70138	0.113078	0.110449	0.110557	0.10165	0.10615	0.0969	0.098264	0.090644					3.7604	0.110502	0.117657	0.105267	0.111225			4.58333	0.175681	0.160523		2.75138	0.118066	0.103293		0.933333	0.291949	0.290923		3.6	0.288396		4.58472	0.184957	0.177856		2.75003	0.165124	0.142547	0.136873	0.144768
2.75138	0.109372	0.109934	0.110192	0.101287	0.106027	0.098475	0.098457	0.090338					3.8104	0.110274	0.117995	0.10539	0.111725			4.66667	0.174334	0.161121		2.80138	0.118271	0.103395		0.95	0.286308	0.291787		3.7	0.287168		4.66805	0.176413	0.178032		2.80003	0.166306	0.145488	0.137944	0.144816
2.80138	0.112579	0.115768	0.111058	0.101131	0.105217	0.097671	0.09823	0.090337					3.8604	0.109946	0.117743	0.105322	0.111983			4.75	0.172627	0.160414		2.85138	0.118118	0.103728		0.966667	0.285736	0.290915		3.8	0.285979		4.75138	0.18033	0.179622		2.85003	0.166199	0.142617	0.137138	0.144405
2.85138	0.10939	0.11094	0.111134	0.101341	0.105228	0.097755	0.098121	0.090526					3.9104	0.110484	0.118161	0.105199	0.112323			4.83333	0.169569	0.160687		2.90138	0.117861	0.10348		0.983333	0.286337	0.291764		3.8	0.288528		4.83472	0.178099	0.177864		2.90003	0.164221	0.143341	0.136904	0.147609
2.90138	0.109321	0.110176	0.107816	0.100967	0.102577	0.098188	0.098313	0.092142					3.9604	0.110755	0.121118	0.105479	0.113544			4.91667	0.165156	0.161127		2.95138	0.118958	0.10392		1	0.286159	0.290302		3.9	0.285916		4.91805	0.177941	0.179866		2.95003	0.167199	0.142976	0.136504	0.151066
2.95138	0.109421	0.110502	0.108449	0.101265	0.103368	0.097945	0.09853	0.092577					4.0104	0.111103	0.117425	0.10498	0.112066			5	0.16169	0.159327		3.00138	0.118664	0.103782		1.01667	0.286683	0.291023		4	0.288619		5.00138	0.354086	0.202895		3.00003	0.191371	0.156995	0.137194	0.148739
3.00138	0.112103	0.111179	0.107922	0.10127	0.102478	0.097503	0.098663	0.092296					4.0604	0.110843	0.117398	0.105131	0.112006			5.08333	0.166504	0.158047		3.05138	0.118291	0.102522		1.03333	0.290207	0.291865		4	0.289791		5.08472	0.402195	0.307565		3.05003	0.189304	0.142528	0.13793	0.145784
3.05138	0.112426	0.111378	0.108228	0.101286	0.101077	0.09796	0.098475	0.092813					4.1104	0.110708	0.117515	0.105369	0.112648			5.16667	0.166098	0.156434		3.10138	0.118958	0.102704		1.05	0.289619	0.291171		4.1	0.288663		5.16805	0.439109	0.226084		3.10003	0.167692	0.141733	0.138536	0.145561
3.10138	0.109476	0.110731	0.108505	0.101471	0.103314	0.097755	0.09879	0.093119					4.1604	0.11027	0.117652	0.105337	0.112626			5.25	0.165907	0.155649		3.15138	0.119075	0.103153		1.06667	0.289869	0.290634		4.2	0.288529		5.25138	0.450712	0.222026		3.15003	0.18885	0.157577	0.138703	0.157968
3.15138	0.110134	0.110375	0.108213	0.101559	0.103809	0.097143	0.098673	0.092572					4.2104	0.110616	0.11752	0.10531	0.113641			5.33333	0.160172	0.155734		3.20138	0.11835	0.103238		1.08333	0.290558	0.290305		4.2	0.285398		5.33472	0.457786	0.225524		3.20003	0.187495	0.142137	0.140016	0.145118
3.20138	0.112947	0.112122	0.108013	0.101592	0.104098	0.097757	0.098478	0.092751					4.2604	0.111085	0.11787	0.105723	0.113803			5.41667	0.160445	0.155101		3.25138	0.118678	0.103154		1.1	0.292143	0.291117		4.3	0.288615		5.41805	0.433959	0.213847		3.25003	0.167162	0.142183	0.139254	0.145821
3.25138	0.112991	0.111887	0.108335	0.10148	0.104261	0.097994	0.093732	0.09304					4.3104	0.111062	0.117768	0.105915	0.113388			5.5	0.165887	0.154353		3.30138	0.118412	0.103566		1.11667	0.286259	0.289685		4.4	0.285436		5.50138	0.370899	0.212883		3.30003	0.187093	0.158371	0.137032	0.146537
3.30138	0.11282	0.111813	0.108095	0.101482	0.104337	0.09757	0.100805	0.092935					4.3604	0.111862	0.117499	0.106079	0.11344			5.58333	0.160141	0.153419		3.35138	0.11834	0.10344		1.13333	0.286819	0.282728		4.4	0.288235		5.58472	0.3532	0.212217		3.35003	0.161503	0.141286	0.137863	0.146706
3.35138	0.11304	0.112057	0.108368	0.101625	0.104208	0.097787	0.093955	0.092727					4.4104	0.111467	0.121327	0.106264	0.11383			5.66667	0.159832	0.152877		3.40138	0.118196	0.103397		1.15	0.285973	0.286024		4.5	0.279544		5.66805	0.328307	0.211381		3.40003	0.188493	0.162211	0.136876	0.146735
3.40138	0.113062	0.112056	0.108237	0.101786	0.104481	0.098052	0.096204	0.092816					4.4604	0.111949	0.117664	0.106179	0.113011			5.75	0.162469	0.152918		3.45138	0.118536	0.10351		1.16667	0.287015	0.286644		4.6	0.283941		5.75138	0.283255	0.212		3.45003	0.185003	0.143095	0.137653	0.146887
3.45138	0.113897	0.11264	0.108427	0.101976	0.104041	0.100199	0.096861	0.093119					4.5104	0.114758	0.118126	0.105869	0.112586			5.83333	0.171956	0.15411		3.50138	0.119333	0.103388		1.18333	0.286189	0.285631		4.6	0.280241		5.83472	0.280359	0.209551		3.50003	0.185647	0.144107	0.150557	0.145377
3.50138	0.110705	0.111826	0.108677	0.101779	0.104111	0.100779	0.096351	0.092838					4.5604	0.114104	0.119462	0.105432	0.113015			5.91667	0.174629	0.154553		3.55138	0.118512	0.10394		1.2	0.28674	0.285749		4.7	0.278818		5.91805	0.26998	0.208658		3.55003	0.188229	0.142396	0.149882	0.145364
3.55138	0.110177	0.11231	0.109005	0.101253	0.106399	0.099251	0.100614	0.093066					4.6104	0.113899	0.119716	0.105196	0.11285			6	0.173427	0.154876		3.60138	0.119239	0.103693		1.21667	0.286438	0.286344		4.8	0.280012		6.00138	0.262614	0.206426		3.60003	0.185428	0.14253	0.135673	0.147543
3.60138	0.111927	0.112507	0.108688	0.101721	0.105233	0.099899	0.100008	0.093467					4.6604	0.113571	0.1196	0.105492	0.113044			6.08333	0.17657	0.154644		3.65138	0.119189	0.102758		1.23333	0.286804	0.285656		4.8	0.278532		6.08472	0.270472	0.205741		3.65003	0.187484	0.143014	0.149753	0.145067
3.65138	0.112963	0.112167	0.108798	0.10166	0.106856	0.093904	0.101086	0.093468					4.7104	0.114571	0.119145	0.105292	0.113425			6.16667	0.186425	0.155636		3.70138	0.118472	0.103974		1.25	0.287438	0.286244		4.9	0.287256		6.16805	0.292951	0.206602		3.70003	0.189684	0.156452	0.150274	0.149246
3.70138	0.113421	0.112407	0.108653	0.102273	0.106304	0.101444	0.100106	0.093444					4.7604	0.113743	0.120279	0.105518	0.113147			6.25	0.189825	0.156173		3.75138	0.11921	0.103658		1.26667	0.286458	0.285178		5	0.288424		6.25138	0.287452	0.204142		3.75003	0.188721	0.155372	0.136043	0.148864
3.75138	0.11119	0.112996	0.1084	0.101812	0.106273	0.095012	0.100219	0.093675					4.8104	0.115139	0.119609	0.107406	0.113265			6.33333	0.193503	0.15631		3.80138	0.119116	0.103686		1.28333	0.286988	0.286369		5	0.289938		6.33472	0.271955	0.203897		3.80003	0.191401	0.156316	0.135304	0.149541
3.80138	0.112632	0.112526	0.108598	0.101822	0.105895	0.094681	0.095762	0.0932					4.8604	0.114252	0.119232	0.106733	0.112131			6.41667	0.196565	0.156458		3.85138	0.118519	0.103907		1.3	0.287009	0.285634		5.1	0.282517		6.41805	0.272594	0.203847		3.85003	0.18719	0.143298	0.149211	0.146479
3.85138	0.112665	0.112356	0.108411	0.101897	0.10616	0.099891	0.099109	0.094064					4.9104	0.114584	0.120025	0.107082	0.112922			6.5	0.194155	0.157445		3.90138	0.118955	0.104234		1.31667	0.287268	0.28541		5.2	0.280229		6.50138	0.281294	0.20378		3.90003	0.189707	0.146253	0.136038	0.145908
3.90138	0.11218	0.112773	0.108535	0.102173	0.10645	0.09889	0.098612	0.093081					4.9604	0.114045	0.119195	0.106993	0.113166			6.58333	0.209077	0.158255		3.95138	0.118618	0.102466		1.33333	0.287177	0.285762		5.2	0.291502		6.58472	0.298662	0.214683		3.95003	0.189314	0.144272	0.137437	0.1588
3.95138	0.112957	0.112641	0.108672	0.102203	0.105915	0.093513	0.099211	0.093478					5.0104	0.113795	0.119327	0.105698	0.113045			6.66667	0.215219	0.158561		4.00138	0.118518	0.10305		1.35	0.2873	0.284976		5.3	0.293352		6.66805	0.292694	0.203277		4.00003	0.189238	0.149065	0.138074	0.145882
4.00138	0.11319	0.112761	0.109373	0.102233	0.106186	0.094261	0.099298	0.093867					5.0604	0.11293	0.118752	0.106044	0.113874			6.75	0.22044	0.158755		4.05138	0.118106	0.103633		1.36667	0.287311	0.285248		5.4	0.293075		6.75138	0.273583	0.203154		4.05003	0.190323	0.147804	0.138692	0.14672
4.05138	0.112879	0.112708	0.109019	0.101658	0.106526	0.093982	0.09866	0.093276					5.1104	0.111808	0.118499	0.106168	0.113751			6.83333	0.235729	0.159408		4.10138	0.122252	0.102794		1.38333	0.287022	0.284979		5.4	0.293135		6.83472	0.293501	0.20298		4.10003	0.192822	0.151683	0.139686	0.146236
4.10138	0.11348	0.11282	0.111307	0.101751	0.106356	0.094698	0.098116	0.093425					5.1604	0.111648	0.118848	0.105331	0.112953			6.91667	0.255408	0.159854		4.15138	0.122301	0.103006		1.4	0.287259	0.285202		5.5	0.292246		6.91805	0.297049	0.203978		4.15003	0.187361	0.15033	0.138288	0.146949
4.15138	0.112783	0.114163	0.110113	0.101951	0.106079	0.093841	0.098618	0.093371					5.2104	0.111311	0.118732	0.105673	0.113315			7	0.256164	0.160323		4.20138	0.118203	0.104081		1.41667	0.287082	0.285258		5.6	0.291551		7.00138	0.31611	0.215494		4.20003	0.186631	0.149672	0.137558	0.146525
4.20138	0.112904	0.11389	0.110468	0.102111	0.101336	0.094235	0.09863	0.093667					5.2604	0.11127	0.119051	0.105326	0.115661			7.08333	0.262908	0.160306		4.25138	0.118402	0.104757		1.43333	0.287484	0.285686		5.6	0.381853		7.08472	0.293239	0.204697		4.25003	0.190567	0.147857	0.148901	0.146527
4.25138	0.112343	0.113739	0.110529	0.101805	0.104953	0.093634	0.098695	0.093394					5.3104	0.110589	0.118719	0.105612	0.116135			7.16667	0.256802	0.160428		4.30138	0.119406	0.1044		1.45	0.286943	0.285604		5.7	0.439264		7.16805	0.295887	0.205034		4.30003	0.189279	0.145485	0.151844	0.160226
4.30138	0.113671	0.114513	0.110484	0.101942	0.104854	0.094183	0.098544	0.093651					5.3604	0.111016	0.119082	0.105908	0.11168			7.25	0.26573	0.161451		4.35138	0.124056	0.104612		1.46667	0.287934	0.285521		5.7	0.432859		7.25138	0.291328	0.206091		4.35003	0.19085	0.143473	0.151977	0.146923
4.35138	0.114306	0.113847	0.11034	0.102018	0.105893	0.094394	0.098539	0.094388					5.4104	0.110546	0.119654	0.105331	0.112225			7.33333	0.281061	0.161233		4.40138	0.119361	0.104958		1.48333	0.287612	0.28594		5.8	0.423739		7.33472	0.303928	0.207934		4.40003	0.188743	0.144953	0.150541	0.146002
4.40138	0.113422	0.11421	0.110275	0.102311	0.106059	0.094105	0.099093	0.094099					5.4604	0.109773	0.119391	0.105533	0.117527			7.41667	0.289782	0.161831		4.45138	0.124363	0.105037		1.5	0.287714	0.285164		5.9	0.409333		7.41805	0.314616	0.210124		4.45003	0.188938	0.144292	0.15086	0.145177
4.45138	0.112894	0.111997	0.110444	0.101776	0.105077	0.093455	0.096993	0.093902					5.5104	0.108639	0.119481	0.105796	0.117222			7.5	0.272966	0.160223		4.50138	0.122503	0.104873		1.51667	0.287349	0.286117		5.9	0.390185		7.50138	0.300205	0.220946		4.50003	0.183666	0.142862	0.137128	0.143864
4.50138	0.113205	0.116952	0.108709	0.102131	0.104914	0.097962	0.097846	0.092295					5.5604	0.10778	0.120365	0.10585	0.114451			7.58333	0.284042	0.161723		4.55138	0.122632	0.105107		1.53333	0.287329	0.285346		6	0.380372		7.58472	0.343667	0.223536		4.55003	0.161764	0.141311	0.137008	0.155538
4.55138	0.113129	0.116847	0.110828	0.101613	0.10509	0.100939	0.098047	0.098105					5.6104	0.107291	0.120563	0.104946	0.115564			7.66667	0.288493	0.160558		4.60138	0.121814	0.104917		1.55	0.286689	0.285491		6.1	0.369064		7.66805	0.323223	0.222451		4.60003	0.15987	0.143351	0.137097	0.142873
4.60138	0.112984	0.117059	0.107584	0.102049	0.104606	0.097796	0.099816	0.097752					5.6604	0.106496	0.120727	0.104735	0.114061			7.75	0.305209	0.161296		4.65138	0.121635	0.104941		1.56667	0.28753	0.28613		6.1	0.360428		7.75138	0.318477	0.219682		4.65003	0.160011	0.14379	0.139473	0.143015
4.65138	0.113115	0.116657	0.108394	0.102271	0.104838	0.097477	0.101692	0.09808					5.7104	0.105839	0.121054	0.105083	0.114164			7.83333	0.307876	0.162967		4.70138	0.121325	0.104961		1.58333	0.286767	0.285866		6.2	0.353072		7.83472	0.309075	0.220733		4.70003	0.184451	0.143719	0.14569	0.141123
4.70138	0.114223	0.116736	0.108523	0.101976	0.103623	0.098029	0.094652	0.097398					5.7604	0.105101	0.121288	0.105383	0.117397			7.91667	0.315291	0.164113		4.75138	0.121251	0.105429		1.6	0.287358	0.285463		6.3	0.34859		7.91805	0.335563	0.219828		4.75003	0.181633	0.143109	0.139974	0.140141
4.75138	0.114265	0.116469	0.110355	0.102233	0.102171	0.098162	0.101035	0.099558					5.8104	0.105038	0.120669	0.105381	0.113027			8	0.330002	0.165909		4.80138	0.120729	0.104889		1.61667	0.287711	0.28582		6.3	0.344515		8.00138	0.30976	0.219439		4.80003	0.181757	0.142769	0.13907	0.140451
4.80138	0.113593	0.116891	0.110132	0.102009	0.101453	0.097441	0.101224	0.098129					5.8604	0.104738	0.121105	0.106311	0.118257			8.08333	0.324142	0.16363		4.85138	0.120645	0.105244		1.63333	0.286998	0.285907		6.4	0.339571		8.08472	0.282481	0.217573		4.85003	0.180863	0.143822	0.136511	0.14073
4.85138	0.114136	0.116672	0.110234	0.102152	0.101742	0.097762	0.101024	0.099087					5.9104	0.104633	0.121233	0.108137	0.112761			8.16667	0.290254	0.163702		4.90138	0.120776	0.105379		1.65	0.286875	0.285899		6.5	0.33663		8.16805	0.288546	0.216095		4.90003	0.15759	0.144769	0.138538	0.140135
4.90138	0.114842	0.116963	0.109829	0.102121	0.101268	0.097854	0.101452	0.099582					5.9604	0.104555	0.120652	0.107132	0.112938			8.25	0.293729	0.166344		4.95138	0.120719	0.105907		1.66667	0.287608	0.285376		6.5	0.331997		8.25138	0.279568	0.217341		4.95003	0.17753	0.143601	0.134976	0.141114
4.95138	0.114076	0.117275	0.110082	0.102408	0.101108	0.098202	0.101334	0.09227					6.0104	0.104036	0.120723	0.106318	0.114229			8.33333	0.293017	0.166766		5.00138	0.120801	0.105474		1.68333	0.287241	0.285478		6.6	0.328469		8.33472	0.284308	0.220172		5.00003	0.177566	0.143296	0.14855	0.139525
5.00138	0.114108	0.117481	0.110071	0.102027	0.100573	0.096131	0.101454	0.0934					6.0604	0.104329	0.121485	0.106995	0.115353			8.41667	0.294769	0.167064		5.05138	0.120226	0.106329		1.7	0.287032	0.285072		6.7	0.316715		8.41805	0.283818	0.212111		5.05003	0.156671	0.144495	0.149753	0.140061
5.05138	0.114125	0.117448	0.109862	0.102323	0.100313	0.097251	0.101583	0.093691					6.1104	0.104169	0.12188	0.106855	0.116275			8.5	0.296672	0.166826		5.10138	0.119537	0.106172		1.71667	0.286963	0.285901		6.7	0.314469		8.50138	0.28039	0.223436		5.10003	0.180782	0.14488	0.135324	0.140297
5.10138	0.11416	0.117067	0.110525	0.102173	0.100871	0.097697	0.095156	0.093042					6.1604	0.104289	0.121628	0.107528	0.115319			8.58333	0.290615	0.166914		5.15138	0.12015	0.106217		1.73333	0.287243	0.285541		6.8	0.320626		8.58472	0.264792	0.207635		5.15003	0.178781	0.144603	0.132977	0.139558
5.15138	0.111907	0.117439	0.111048	0.1026	0.101099	0.100013	0.095511	0.092833					6.2104	0.104351	0.121438	0.107001	0.116336			8.66667	0.283701	0.167836		5.20138	0.124929	0.106119		1.75	0.286792	0.285318		6.9	0.311865		8.66805	0.267884	0.219391		5.20003	0.176898	0.145386	0.132943	0.151992
5.20138	0.114691	0.117582	0.110797	0.102582	0.102904	0.099063	0.101335	0.091879					6.2604	0.105305	0.121716	0.106922	0.116581			8.75	0.300832	0.163845		5.25138	0.120235	0.106469		1.76667	0.286778	0.285801		6.9	0.317718		8.75138	0.280902	0.219728		5.25003	0.179803	0.145466	0.132332	0.140359
5.25138	0.114892	0.117224	0.1105	0.102555	0.103587	0.09854	0.101382	0.092213					6.3104	0.105437	0.12147	0.107089	0.116668			8.83333	0.283786	0.166213		5.30138	0.120247	0.106297		1.78333	0.287275	0.285534		7	0.315547		8.83472	0.316275	0.217557		5.30003	0.176644	0.144831	0.131943	0.139738
5.30138	0.114669	0.117834	0.110461	0.101981	0.105069	0.098322	0.10126	0.092096					6.3604	0.105511	0.121329	0.106901	0.116284			8.91667	0.280747	0.167532		5.35138	0.121782	0.105951		1.8	0.286707	0.285273		7.1	0.314769		8.91805	0.324116	0.217661		5.35003	0.177436	0.147116	0.146837	0.14024
5.35138	0.115207	0.116904	0.110399	0.10112	0.106468	0.098668	0.100677	0.092907					6.4104	0.105148	0.121445	0.107178	0.115929			9	0.280589	0.167735		5.40138	0.124348	0.106624		1.81667	0.287094	0.286676		7.1	0.304895		9.00138	0.308062	0.21333		5.40003	0.178865	0.147245	0.14231	0.141164
5.40138	0.115779	0.117438	0.109162	0.100449	0.108348	0.098496	0.100795	0.092601					6.4604	0.107	0.121313	0.106851	0.115963			9.08333	0.282866	0.167619		5.45138	0.125002	0.107722		1.83333	0.286851	0.290664		7.2	0.310968		9.08472	0.290828	0.212553		5.45003	0.15666	0.148304	0.129505	0.1403
5.45138	0.115326	0.118222	0.10799	0.099725	0.108897	0.09839	0.098718	0.092055					6.5104	0.108021	0.122427	0.106595	0.115417			9.16667	0.28733	0.167973		5.50138	0.130857	0.108273		1.85	0.286691	0.285851		7.3	0.312991		9.16805	0.291785	0.21051		5.50003	0.179846	0.146579	0.144267	0.140505
5.50138	0.114517	0.116948	0.10627	0.099184	0.110051	0.098561	0.098807	0.093523					6.5604	0.107916	0.121727	0.106578	0.114916			9.25	0.291609	0.169001		5.55138	0.126098	0.108905		1.86667	0.287502	0.289029		7.3	0.31102		9.25138	0.298558	0.211121		5.55003	0.177567	0.147369	0.144102	0.140037
5.55138	0.115216	0.116658	0.105445	0.099739	0.112569	0.099752	0.097885	0.093157					6.6104	0.108602	0.121626	0.10659	0.114611			9.33333	0.276084	0.169501		5.60138	0.126589	0.108058		1.88333	0.286891	0.289925		7.4	0.302471		9.33472	0.29116	0.224007		5.60003	0.181544	0.148035	0.129251	0.140589
5.60138	0.115685	0.114734	0.104953	0.100365	0.113817	0.099444	0.097748	0.093391					6.6604	0.109321	0.121819	0.106636	0.113845			9.41667	0.274139	0.169837		5.65138	0.126821	0.108954		1.9	0.286724	0.29091		7.5	0.304456		9.41805	0.276123	0.209999		5.65003	0.178181	0.153091	0.143811	0.152888
5.65138	0.115246	0.113733	0.104837	0.100542	0.114772	0.098761	0.097661	0.092787					6.7104	0.109316	0.120889	0.106373	0.112716			9.5	0.273126	0.169574		5.70138	0.1271	0.110669		1.91667	0.287007	0.289857		7.5	0.308154		9.50138	0.262124	0.223617		5.70003	0.177147	0.153593	0.146537	0.142217
5.70138	0.115296	0.114479	0.10416	0.105307	0.122272	0.099214	0.097854	0.092912					6.7604	0.110831	0.121266	0.106567	0.11209			9.58333	0.271554	0.16803		5.75138	0.127626	0.110505		1.93333	0.28728	0.286006		7.6	0.306893		9.58472	0.266614	0.219952		5.75003	0.181029	0.151099	0.129351	0.142013
5.75138	0.116565	0.113068	0.105005	0.103323	0.122173	0.099931	0.098064	0.092633					6.8104	0.111177	0.120923	0.106201	0.111316			9.66667	0.267988	0.169096		5.80138	0.129494	0.109969		1.95	0.287386	0.286003		7.7	0.305785		9.66805	0.279343	0.208793		5.80003	0.178974	0.148953	0.1309	0.155493
5.80138	0.115833	0.110896	0.104708	0.104019	0.12476	0.099786	0.097432	0.092285					6.8604	0.111965	0.120304	0.106099	0.110457			9.75	0.263284	0.169585		5.85138	0.130485	0.110264		1.96667	0.287509	0.289076		7.7	0.308589		9.75138	0.265643	0.210332		5.85003	0.177866	0.14681	0.131586	0.142937
5.85138	0.114931	0.115501	0.105429	0.104693	0.124885	0.100694	0.098256	0.093403					6.9104	0.113431	0.120007	0.10629	0.110049			9.83333	0.265201	0.169912		5.90138	0.132013	0.111063		1.98333	0.287409	0.291163		7.8	0.307108		9.83472	0.265286	0.206899		5.90003	0.184109	0.1482	0.143792	0.142961
5.90138	0.114723	0.114773	0.105329	0.105891	0.128237	0.100516	0.098199	0.092213					6.9604	0.114269	0.119797	0.106242	0.10984			9.91667	0.262688	0.170354		5.95138	0.132201	0.111043		2	0.287514	0.285888		7.9	0.306215		9.91805	0.289705	0.207015		5.95003	0.18806	0.14689	0.131094	0.142355
5.95138	0.114307	0.116038	0.105671	0.107361	0.130149	0.09946	0.099061	0.091403					7.0104	0.118053	0.119756	0.106029	0.109395			10	0.260971	0.167696		6.00138	0.132817	0.112302		2.01667	0.287817	0.286979		7.9	0.306601		10.0014	0.314335	0.221797		6.00003	0.181704	0.146568	0.144305	0.142622
6.00138	0.113077	0.116601	0.106484	0.108933	0.133464	0.097361	0.099958	0.090449					7.0604	0.119511	0.118776	0.105885	0.104904			10.0833	0.265221	0.166257		6.05138	0.133107	0.112593		2.03333	0.28688	0.285227		8	0.306334		10.0847	0.302109	0.218857		6.05003	0.189218	0.149394	0.131166	0.143166
6.05138	0.112202	0.118877	0.106849	0.110649	0.129564	0.098209	0.100004	0.097157					7.1104	0.120904	0.118013	0.106469	0.10919			10.1667	0.258254	0.166386		6.10138	0.134315	0.112165		2.05	0.28683	0.28543		8.1	0.307156		10.168	0.294424	0.219748		6.10003	0.183219	0.149302	0.144554	0.143266
6.10138	0.112105	0.117393	0.106877	0.113785	0.140951	0.097743	0.100604	0.096443					7.1604	0.123771	0.118376	0.10695	0.108859			10.25	0.265176	0.170369		6.15138	0.134092	0.112439		2.06667	0.292579	0.285255		8.1	0.306774		10.2514	0.269708	0.219233		6.15003	0.221137	0.160555	0.131798	0.143155
6.15138	0.111587	0.118478	0.108493	0.11601	0.144662	0.097694	0.100701	0.089372					7.2104	0.125828	0.117951	0.106473	0.108374			10.3333	0.264543	0.166223		6.20138	0.135477	0.111956		2.08333	0.286492	0.285189		8.2	0.306889		10.3347	0.268568	0.218523		6.20003	0.23298	0.160569	0.131041	0.156268
6.20138	0.110228	0.117505	0.108173	0.116964	0.142514	0.096493	0.1004	0.096803					7.2604	0.126254	0.117079	0.105783	0.107699			10.4167	0.26655	0.166392		6.25138	0.136157	0.111817		2.1	0.294052	0.285371		8.3	0.297065		10.418	0.296235	0.217803		6.25003	0.263672	0.165082	0.147694	0.142617
6.25138	0.110586	0.118583	0.108504	0.116908	0.158932	0.096731	0.100703	0.096299					7.3104	0.127101	0.116882	0.106025	0.1077			10.5	0.263734	0.166341		6.30138	0.135932	0.112225		2.11667	0.286483	0.284551		8.3	0.307057		10.5014	0.284331	0.217195		6.30003	0.359121	0.164434	0.133505	0.143389
6.30138	0.110133	0.119933	0.110506	0.119452	0.15942	0.09666	0.10067	0.09092					7.3604	0.130576	0.116829	0.105687	0.107053			10.5833	0.265733	0.16677		6.35138	0.135388	0.112593		2.13333	0.293281	0.286298		8.4	0.308608		10.5847	0.26857	0.218696		6.35003	0.401263	0.145911	0.132414	0.14316
6.35138	0.109415	0.120112	0.111291	0.120856	0.157672	0.096601	0.101188	0.096885					7.4104	0.130069	0.116842	0.104851	0.107803			10.6667	0.25166	0.166207		6.40138	0.136435	0.113009		2.15	0.28682	0.284788		8.5	0.306836		10.668	0.282329	0.219131		6.40003	0.409231	0.142784	0.133848	0.144257
6.40138	0.110463	0.120735	0.111959	0.122435	0.15823	0.096244	0.103011	0.093339					7.4604	0.13719	0.11618	0.105314	0.107425			10.75	0.263222	0.170095		6.45138	0.136959	0.112694		2.16667	0.287258	0.285708		8.5	0.305301		10.7514	0.284955	0.218737		6.45003	0.409763	0.163495	0.147529	0.143919
6.45138	0.109865	0.121848	0.11283	0.122054	0.165243	0.096967	0.104422	0.093066					7.5104	0.137567	0.115635	0.104772	0.105711			10.8333	0.263157	0.170147		6.50138	0.13738	0.113839		2.18333	0.286893	0.284553		8.6	0.306239		10.8347	0.29361	0.220067		6.50003	0.44125	0.143962	0.148934	0.157958
6.50138	0.109392	0.123095	0.114783	0.123988	0.168794	0.096832	0.097285	0.093329					7.5604	0.142518	0.115357	0.104125	0.106227			10.9167	0.254584	0.170553		6.55138	0.138068	0.114676		2.2	0.287167	0.285439		8.7	0.300386		10.918	0.331833	0.218877		6.55003	0.465748	0.146518	0.133808	0.145465
6.55138	0.109875	0.124336	0.117647	0.127847	0.182963	0.096593	0.105764	0.09294					7.6104	0.144704	0.115656	0.10367	0.107783			11	0.254748	0.170049		6.60138	0.137545	0.114828		2.21667	0.287788	0.285654		8.7	0.297983		11.0014	0.326856	0.218946		6.60003	0.422308	0.152097	0.133733	0.144653
6.60138	0.110428	0.125357	0.119337	0.128318	0.180844	0.096801	0.102337	0.092909					7.6604	0.141766	0.11492	0.103747	0.103872			11.0833	0.253848	0.170576		6.65138	0.13909	0.114128		2.23333	0.288279	0.286449		8.8	0.300743		11.0847	0.340908	0.21935		6.65003	0.377931	0.152409	0.132474	0.144343
6.65138	0.108534	0.129116	0.121475	0.129225	0.194765	0.091803	0.103032	0.092816					7.7104	0.148175	0.114526	0.103873	0.10434			11.1667	0.250275	0.170769		6.70138	0.136323	0.113731		2.25	0.288712	0.286362		8.9	0.306575		11.168	0.298848	0.2192		6.70003	0.388223	0.152163	0.136973	0.145766
6.70138	0.113442	0.13007	0.124156	0.13092	0.19815	0.09125	0.103344	0.09334					7.7604	0.148436	0.114725	0.103817	0.103301			11.25	0.256469	0.171123		6.75138	0.135719	0.114963		2.26667	0.287692	0.28578		8.9	0.306602		11.2514	0.280651	0.220074		6.75003	0.427654	0.151839	0.149177	0.14574
6.75138	0.116715	0.132451	0.12649	0.134862	0.212203	0.090522	0.105188	0.093178					7.8104	0.16216	0.114416	0.103545	0.107991			11.3333	0.249078	0.170575		6.80138	0.1357	0.11386		2.28333	0.287711	0.285418		9	0.308482		11.3347	0.274424	0.219737		6.80003	0.340326	0.153821	0.133782	0.158158
6.80138	0.117561	0.140377	0.129372	0.139817	0.231044	0.092029	0.105925	0.092777					7.8604	0.16303	0.114581	0.103463	0.107969			11.4167	0.258933	0.170329		6.85138	0.138516	0.113585		2.3	0.286901	0.285272		9.1	0.310156		11.418	0.295885	0.217397		6.85003	0.342965	0.152634	0.135927	0.147076
6.85138	0.122904	0.142763	0.132843	0.141013	0.214233	0.090957	0.106808	0.093482					7.9104	0.169435	0.114719	0.103432	0.103063			11.5	0.261484	0.17051		6.90138	0.139002	0.114599		2.31667	0.287302	0.285355		9.1	0.306445		11.5014	0.276027	0.217397		6.90003	0.412258	0.152093	0.135815	0.150864
6.90138	0.127895	0.143053	0.136114	0.146025	0.227597	0.091349	0.108037	0.092933					7.9604	0.174588	0.114362	0.103184	0.108079			11.5833	0.247584	0.17145		6.95138	0.137285	0.114211		2.33333	0.287599	0.285629		9.2	0.309641		11.5847	0.273515	0.217388		6.95003	0.332776	0.153067	0.134833	0.150699
6.95138	0.134075	0.147016	0.14204	0.163196	0.225205	0.092251	0.107618	0.09297					8.0104	0.17123	0.113931	0.103066	0.107718			11.6667	0.264378	0.169901		7.00138	0.138266	0.115115		2.35	0.28783	0.285601		9.2	0.306788		11.668	0.265148	0.221224		7.00003	0.445115	0.161722	0.136044	0.149239
7.00138	0.139928	0.152007	0.146642	0.172748	0.231264	0.092304	0.107607	0.09303					8.0604	0.166202	0.114149	0.102773	0.108076			11.75	0.264559	0.170046		7.05138	0.139482	0.1141		2.36667	0.287509	0.286205		9.3	0.30959		11.7514	0.263294	0.221109		7.05003	0.329907	0.15917	0.150007	0.150153
7.05138	0.145889	0.161992	0.152828	0.178632	0.226006	0.099785	0.106917	0.093248					8.1104	0.172914	0.11413	0.102147	0.10796			11.8333	0.263848	0.170449		7.10138	0.139973	0.114753		2.38333	0.287736	0.285302		9.4	0.307235		11.8347	0.277937	0.221097		7.10003	0.443015	0.15456	0.134452	0.150803
7.10138	0.151611	0.167209	0.166679	0.187122	0.236988	0.092053	0.107079	0.093719					8.1604	0.167191	0.114587	0.102402	0.107662			11.9167	0.251767	0.17069		7.15138	0.140105	0.112879		2.4	0.287621	0.285262		9.4	0.306156		11.918	0.273801	0.222202		7.15003	0.298658	0.156885	0.136023	0.148888
7.15138	0.152662	0.170104	0.179132	0.189114	0.235452	0.093189	0.107858	0.093829					8.2104	0.183204	0.113886	0.102352	0.10303			12	0.259224	0.170595		7.20138	0.138758	0.113735		2.41667	0.288406	0.285371		9.5	0.308782		12.0014	0.285622	0.221685		7.20003	0.344186	0.173262	0.136744	0.150334
7.20138	0.155154	0.174775	0.183594	0.191234	0.232786	0.093068	0.111789	0.09343					8.2604	0.180755	0.112639	0.102572	0.103359			12.0833	0.263814	0.17038		7.25138	0.14106	0.11382		2.43333	0.288115	0.285438		9.6	0.309785		12.0847	0.312536	0.222842		7.25003	0.319475	0.206573	0.137687	0.149871
7.25138	0.164834	0.182104	0.201403	0.189796	0.231567	0.09293	0.11603	0.093006					8.3104	0.178944	0.112903	0.102015	0.104279			12.1667	0.251987	0.170363		7.30138	0.141613	0.113766		2.45	0.287667	0.285749		9.6	0.308415		12.168	0.289837	0.221933		7.30003	0.272674	0.22081	0.138975	0.151475
7.30138	0.169374	0.18717	0.210813	0.197047	0.23541	0.092755	0.113968	0.093969					8.3604	0.183506	0.115223	0.102083	0.106294			12.25	0.261485	0.170482		7.35138	0.140624	0.11356		2.46667	0.288409	0.285649		9.7	0.310074		12.2514	0.272283	0.223734		7.35003	0.385822	0.207209	0.155041	0.151465
7.35138	0.170739	0.193928	0.235319	0.199783	0.224029	0.102242	0.113001	0.093962					8.4104	0.183079	0.111643	0.102258	0.105577			12.3333	0.262439	0.169359		7.40138	0.14069	0.113664		2.48333	0.288259	0.285449		9.8	0.310982		12.3347	0.284073	0.22262		7.40003	0.42047	0.189587	0.135887	0.148738
7.40138	0.174577	0.198309	0.240938	0.205972	0.235442	0.09454	0.114823	0.093407					8.4604	0.182275	0.115541	0.102232	0.104977			12.4167	0.256195	0.170734		7.45138	0.143742	0.114334		2.5	0.288047	0.284928		9.8	0.312786		12.418	0.295665	0.225839		7.45003	0.341863	0.175905	0.137784	0.149365
7.45138	0.174232	0.211324	0.233012	0.203662	0.225178	0.096352	0.113121	0.093771					8.5104	0.178275	0.117415	0.102216	0.104531			12.5	0.259374	0.170732		7.50138	0.143961	0.113568		2.51667	0.287894	0.285874		9.9	0.311063		12.5014	0.31434	0.226279		7.50003	0.330268	0.177378	0.154337	0.150269
7.50138	0.173879	0.213618	0.220128	0.202872	0.221398	0.098501	0.112382	0.093941					8.5604	0.182282	0.112291	0.102375	0.104673			12.5833	0.259148	0.171113		7.55138	0.145134	0.113273		2.53333	0.288021	0.285039		10	0.310801		12.5847	0.292786	0.226304		7.55003	0.332664	0.172318	0.152635	0.148899
7.55138	0.181515	0.220605	0.217107	0.208849	0.218352	0.098027	0.112447	0.094357					8.6104	0.177664	0.117315	0.102464	0.105267			12.6667	0.262197	0.170671		7.60138	0.145058	0.113575		2.55	0.288516	0.286214		10	0.311383		12.668	0.286236	0.225864		7.60003	0.388147	0.167741	0.136929	0.151999
7.60138	0.183195	0.234804	0.218011	0.211326	0.215811	0.100568	0.112823	0.093642					8.6604	0.175658	0.114562	0.103192	0.10586			12.75	0.26216	0.171121		7.65138	0.143966	0.113589		2.56667	0.288669	0.285351		10.1	0.310555		12.7514	0.301094	0.225614		7.65003	0.340641	0.161995	0.137395	0.149017
7.65138	0.186483	0.234381	0.226652	0.212202	0.213837	0.10431	0.113588	0.098344					8.7104	0.183967	0.117754	0.103472	0.106685			12.8333	0.25787	0.170696		7.70138	0.147943	0.11323		2.58333	0.288231	0.285546		10.2	0.311023		12.8347	0.286666	0.223833		7.70003	0.439974	0.16043	0.139071	0.149751
7.70138	0.190049	0.238443	0.219128	0.19648	0.215756	0.105013	0.114552	0.098812					8.7604	0.180837	0.117592	0.10254	0.107155			12.9167	0.260711	0.170038		7.75138	0.147492	0.112933		2.6	0.288533	0.28525		10.2	0.31178		12.918	0.287125	0.221821		7.75003	0.500764	0.158808	0.136053	0.150077
7.75138	0.198322	0.233851	0.214718	0.218208	0.224724	0.105998	0.114197	0.090255					8.8104	0.185641	0.114414	0.102813	0.106394			13	0.262547	0.172635		7.80138	0.14794	0.113566		2.61667	0.288409	0.285718		10.3	0.313225		13.0014	0.273897	0.229533		7.80003	0.383261	0.157406	0.136094	0.149026
7.80138	0.206431	0.226923	0.208182	0.23174	0.220785	0.111423	0.118042	0.090585					8.8604	0.19071	0.118348	0.102972	0.106278			13.0833	0.258847	0.167731		7.85138	0.145911	0.113317		2.63333	0.288703	0.28552		10.4	0.312147		13.0847	0.28061	0.22786		7.85003	0.35179	0.156067	0.140918	0.150027
7.85138	0.208769	0.22327	0.213934	0.221513	0.210484	0.113161	0.117969	0.090155					8.9104	0.180321	0.119224	0.102641	0.106798			13.1667	0.259403	0.167502		7.90138	0.149095	0.113174		2.65	0.288052	0.285385		10.4	0.311958		13.168	0.303067	0.228363		7.90003	0.303166	0.154342	0.142141	0.149715
7.90138	0.222002	0.224649	0.215878	0.239026	0.214114	0.114239	0.117376	0.090053					8.9604	0.185289	0.118819	0.102907	0.106057			13.25	0.257797	0.167625		7.95138	0.152931	0.113217		2.66667	0.288994	0.286484		10.5	0.31178		13.2514	0.291871	0.230676		7.95003	0.403477	0.155671	0.14151	0.149296
7.95138	0.21729	0.225246	0.210817	0.236149	0.207968	0.115024	0.118265	0.098471					9.0104	0.175976	0.118084	0.103126	0.105303			13.3333	0.258371	0.167749		9.0104	0.157139	0.112426		2.68333	0.288164	0.286041		10.6	0.314843		13.3347	0.301495	0.234263		8.00003	0.320234	0.154281	0.138007	0.14931
8.00138	0.225332	0.222942	0.213113	0.224701	0.217891	0.116738	0.119469	0.090285					9.0604	0.175525	0.114654	0.103049	0.106404			13.4167	0.258354	0.168453		9.0604	0.161655	0.112834		2.7	0.288341	0.285942		10.6	0.307426		13.418	0.285745	0.236036		8.05003	0.307114	0.154162	0.142565	0.149618
8.05138	0.230918	0.225371	0.215812	0.227906	0.216975	0.116461	0.121094	0.098678					9.1104	0.178519	0.116262	0.101247	0.105974			13.5	0.256909	0.167751		9.1104	0.156315	0.113248		2.71667	0.288423	0.286139		10.7	0.302146		13.5014	0.266182	0.239484		8.10003	0.36529	0.155306	0.147807	0.149484
8.10138	0.227714	0.223097	0.219135	0.219548	0.198532	0.119791	0.125323	0.08992					9.1604	0.187512	0.115665	0.100853	0.106108			13.5833	0.245946	0.168253		9.1604	0.159007	0.113179		2.73333	0.288097	0.285621		10.8	0.302727		13.5847	0.261832	0.238276		8.15003	0.329494	0.154878	0.145661	0.149008
8.15138	0.228215	0.223145	0.221983	0.210522	0.211872	0.122141	0.131329	0.098683					9.2104	0.192865	0.115849	0.100901	0.106524			13.6667	0.256092	0.168505		9.2104	0.162727	0.112328		2.75	0.287685	0.285372		10.8	0.311107		13.668	0.270722	0.238139		8.20003	0.375347	0.154793	0.166009	0.149643
8.20138	0.234048	0.223272	0.222196	0.22266	0.213965	0.137666	0.128777	0.099124					9.2604	0.179992	0.116472	0.101152	0.104742			13.75	0.265885	0.169597		9.2604	0.16904	0.112469		2.76667	0.287289	0.285012		10.9	0.304148		13.7514	0.298016	0.239875		8.25003	0.31314	0.154835	0.149788	0.14895
8.25138	0.232835	0.226384	0.226077	0.210894	0.207617	0.147671	0.129173	0.098489					9.3104	0.179374	0.117656	0.101257	0.104736			13.8333	0.249249	0.16901		9.3104	0.168322	0.113088		2.78333	0.289953	0.286319		11	0.302561		13.8347	0.310328	0.238559		8.30003	0.311882	0.155156	0.169071	0.150601
8.30138	0.231644	0.21574	0.230441	0.209292	0.211309	0.156455	0.126956	0.099175					9.3604	0.180959	0.11623	0.101062	0.106413			13.9167	0.256502	0.169393		9.3604	0.173833	0.112807		2.8	0.291907	0.285313		11	0.303934		13.918	0.302414	0.235429		8.35003	0.334867	0.156102	0.166424	0.149776
8.35138	0.227287	0.221294	0.223327	0.212653	0.21244	0.155006	0.12579	0.098911					9.4104	0.186979	0.117919	0.101311	0.104903			14	0.261022	0.169486		9.4104	0.168784	0.112593		2.81667	0.293458	0.286108		11.1	0.30283		14.0014	0.281769	0.236673		8.40003	0.29754	0.154135	0.162207	0.15039
8.40138	0.231392	0.221288	0.224514	0.231536	0.197197	0.153649	0.128436	0.099504					9.4604	0.181727	0.11832	0.101473	0.104211			14.0833	0.260957	0.167952		9.4604	0.171217	0.11324		2.83333	0.292877	0.285517		11.2	0.310423		14.0847	0.282549	0.234479		8.45003	0.387333	0.153921	0.160374	0.150651
8.45138	0.236798	0.217649	0.225783	0.225973	0.203583	0.145067	0.127517	0.100128					9.5104	0.178581	0.11814	0.102256	0.105156			14.1667	0.251715	0.174111		9.5104	0.167607	0.112428		2.85	0.293506	0.285687		11.2	0.302469		14.168	0.282439	0.235669		8.50003	0.345226	0.155686	0.158584	0.150259
8.50138	0.232817	0.213359	0.231122	0.21787	0.217575	0.153285	0.131278	0.090832					9.5604	0.179251	0.116996	0.101938	0.104877			14.25	0.255095	0.167601		9.5604	0.163213	0.112875		2.86667	0.293095	0.285786		11.3	0.303902		14.2514	0.270462	0.233346		8.55003	0.352704	0.15581	0.139326	0.150469
8.55138	0.22804	0.214008	0.230705	0.210994	0.208802	0.159849	0.132252	0.099926					9.6104	0.176547	0.11812	0.102426	0.105771			14.3333	0.253204	0.174821		9.6104	0.181853	0.112542		2.88333	0.293606	0.285204		11.4	0.302191		14.3347	0.263956	0.233274		8.60003	0.317212	0.157434	0.139933	0.150702
8.60138	0.228724	0.212145	0.223689	0.202837	0.20613	0.156298	0.135645	0.091107					9.6604	0.184287	0.118742	0.102921	0.105939			14.4167	0.245914	0.17361		9.6604	0.181231	0.112749		2.9	0.287203	0.285353		11.4	0.31012		14.418	0.266923	0.23334		8.65003	0.386207	0.157025	0.156523	0.149776
8.65138	0.226238	0.211697	0.22008	0.199766	0.197901	0.171178	0.135333	0.10015					9.7104	0.171338	0.119338	0.102035	0.106285			14.5	0.245797	0.173798		9.7104	0.174079	0.11275		2.91667	0.287396	0.285742		11.5	0.303424		14.5014	0.259884	0.232091		8.70003	0.380946	0.156601	0.156373	0.150732
8.70138	0.227402	0.211876	0.223597	0.200283	0.202393	0.173986	0.143029	0.099737					9.7604	0.17255	0.118723	0.102694	0.10625			14.5833	0.257529	0.172773		9.7604	0.184508	0.112691		2.93333	0.287275	0.28638		11.6	0.303824		14.5847	0.261361	0.231144		8.75003	0.319387	0.1563	0.137872	0.150091
8.75138	0.229674	0.211912	0.225203	0.198337	0.199804	0.173407	0.146131	0.099731					9.8104	0.171044	0.117797	0.102724	0.105834			14.6667	0.254689	0.172711		9.8104	0.18125	0.112583		2.95	0.288018	0.285709		11.6	0.301815		14.668	0.27539	0.231573		8.80003	0.351715	0.151286	0.137915	0.150928
8.80138	0.230785	0.209532	0.219065	0.197588	0.204868	0.174759	0.145025	0.100359					9.8604	0.172324	0.117729	0.102925	0.106355			14.75	0.262225	0.175007		9.8604	0.188669	0.112122		2.96667	0.287245	0.286203		11.7	0.305351		14.7514	0.308471	0.230157		8.85003	0.305511	0.153055	0.154689	0.150293
8.85138	0.236815	0.21029	0.219566	0.197241	0.198389	0.180878	0.141582	0.091387					9.9104	0.174444	0.117392	0.103138	0.106287			14.8333	0.260101	0.174831		9.9104	0.184911	0.112128		2.98333	0.2876	0.285351		11.8	0.305712		14.8347	0.31234	0.231901		8.90003	0.290982	0.148548	0.155369	0.148751
8.90138	0.234518	0.208363	0.221567	0.190873	0.203816	0.175314	0.146198	0.100023					9.9604	0.170882	0.117651	0.103119	0.105891			14.9167	0.260105	0.174874		9.9604	0.181059	0.111962		3	0.288334	0.286808		11.8	0.302189		14.918	0.303066	0.230579		8.95003	0.297269	0.153551	0.155975	0.148772
8.95138	0.233493	0.215617	0.220647	0.192957	0.20088	0.175635	0.140816	0.099843					10.0104	0.176451	0.11974	0.102959	0.106492			15	0.260117	0.174957		10.0104	0.183447	0.111267		3.01667	0.287917	0.286373		11.9	0.303501		15.0014	0.276489	0.230692		9.00003	0.296747	0.154804	0.154076	0.149681
9.00138	0.227282	0.203222	0.220826	0.191634	0.209219	0.171447	0.15668	0.101316					10.0604	0.178158	0.118707	0.103088	0.107023			15.0833	0.2556	0.175744		10.0604	0.188858	0.111936		3.03333	0.28785	0.285824		12	0.312236		15.0847	0.281287	0.228347		9.05003	0.311995	0.156508	0.154917	0.149924
9.05138	0.229141	0.208296	0.224021	0.191298	0.216059	0.165087	0.152805	0.091098					10.1104	0.17377	0.119569	0.103129	0.106308			15.1667	0.256476	0.175807		10.1104	0.182985	0.111649		3.05	0.287654	0.286071		12	0.314848		15.168	0.304046	0.231681		9.10003	0.322537	0.157171	0.137458	0.150413
9.10138	0.228036	0.211398	0.219782	0.186066	0.204552	0.173127	0.155657	0.100674					10.1604	0.17486	0.11758	0.103382	0.106597			15.25	0.252033	0.175316		10.1604	0.195406	0.11188		3.06667	0.288119	0.285795		12.1	0.303577		15.2514	0.261232	0.230626		9.15003	0.340749	0.159579	0.155355	0.150523
9.15138	0.218869	0.210197	0.218683	0.188521	0.20706	0.173148	0.155418	0.101322					10.2104	0.169816	0.118348	0.103375	0.106354			15.3333	0.24723	0.175514		10.2104	0.194544	0.111538		3.08333	0.288512	0.286613		12.2	0.303617		15.3347	0.237909	0.233447		9.20003	0.34393	0.158523	0.155228	0.151885
9.20138	0.221289	0.208906	0.223722	0.186084	0.203241	0.169162	0.154617	0.102351					10.2604	0.175281	0.118422	0.103431	0.106527			15.4167	0.24732	0.174741		10.2604	0.206503	0.111978		3.1	0.287944	0.284897		12.2	0.304333		15.418	0.227074	0.233754		9.25003	0.352979	0.157848	0.156393	0.150873
9.25138	0.226676	0.212506	0.218405	0.184828	0.211086	0.157559	0.150922	0.101558					10.3104	0.178078	0.118067	0.103466	0.106874			15.5	0.241749	0.175797		10.3104	0.20443	0.112463		3.11667	0.287375	0.286137		12.3	0.306599		15.5014	0.220116	0.231957		9.30003	0.32309	0.156522	0.155785	0.151409
9.30138	0.225663	0.20923	0.217231	0.187151	0.201447	0.154029	0.148603	0.101663					10.3604	0.173345	0.115966	0.102812	0.106451			15.5833	0.243586	0.175509		10.3604	0.200154	0.111528		3.13333	0.286902	0.285926		12.4	0.31254		15.5847	0.219213	0.232466		9.35003	0.341622	0.15797	0.157283	0.150664
9.35138	0.217477	0.20577	0.217067	0.188039	0.207046	0.149403	0.139207	0.101667					10.4104	0.172842	0.11524	0.102674	0.107088			15.6667	0.243398	0.174783		10.4104	0.214017	0.111709		3.15	0.287936	0.286395		12.4	0.312949		15.668	0.211765	0.232108		9.40003	0.326246	0.157441	0.156347	0.150203
9.40138	0.226251	0.213657	0.218589	0.183054	0.218599	0.165155	0.138627	0.101391					10.4604	0.175644	0.117504	0.102688	0.107237			15.75	0.239823	0.176306		10.4604	0.224278	0.111622		3.16667	0.28871	0.287086		12.5	0.306405		15.7514	0.203593	0.230632		9.45003	0.350794	0.157555	0.139203	0.151056
9.45138	0.228746	0.209244	0.219255	0.183796	0.213018	0.16207	0.151675	0.101107					10.5104	0.179044	0.118071	0.102809	0.107271			15.8333	0.241788	0.174246		10.5104	0.207924	0.112655		3.18333	0.289065	0.286439		12.5	0.307101		15.8347	0.200492	0.23161		9.50003	0.315439	0.153959	0.139269	0.152789
9.50138	0.221254	0.205901	0.218339	0.18409	0.20847	0.158178	0.146257	0.101044					10.5604	0.17368	0.117681	0.103152	0.1069			15.9167	0.230192	0.175573		10.5604	0.215694	0.111686		3.2	0.28723	0.286521		12.6	0.306259		15.918	0.195846	0.23412		9.55003	0.349277	0.153461	0.155923	0.152215
9.55138	0.216812	0.205339	0.217577	0.186053	0.203821	0.136891	0.14578	0.101829					10.6104	0.1731	0.117068	0.103243	0.107537			16	0.23027	0.174269		10.6104	0.208893	0.111551		3.21667	0.290298	0.285412		12.7	0.314598		16.0014	0.192868	0.233523		9.60003	0.380649	0.157525	0.156161	0.150826
9.60138	0.221379	0.210594	0.217852	0.182693	0.208319	0.151362	0.146245	0.101669					10.6604	0.174134	0.119049	0.103878	0.107217			16.0833	0.241429	0.173145		10.6604	0.208474	0.111408		3.23333	0.288362	0.286446		12.7	0.308261		16.0847	0.192979	0.232693		9.65003	0.37276	0.157945	0.156897	0.150745
9.65138	0.22283	0.212519	0.214463	0.187475	0.212634	0.154805	0.144561	0.10156					10.7104	0.169816	0.119792	0.104051	0.107245			16.1667	0.239509	0.172005		10.7104	0.213971	0.112274		3.25	0.288405	0.285826		12.8	0.304898		16.1681	0.192947	0.232553		9.70003	0.329209	0.158656	0.157338	0.150911
9.70138	0.213627	0.219998	0.218442	0.18495	0.201745	0.1487	0.145636	0.102234					10.7604	0.172885	0.122083	0.10405	0.10723			16.25	0.226557	0.174333		10.7604	0.209819	0.112639		3.26667	0.288473	0.285942		12.9	0.305236		16.2514	0.192799	0.23197		9.75003	0.331867	0.157398	0.140138	0.154011
9.75138	0.218883	0.218243	0.220836	0.182547	0.208443	0.149825	0.143621	0.093569					10.8104	0.175629	0.117154	0.104004	0.107409			16.3333	0.238506	0.17442		10.8104	0.202116	0.113181		3.28333	0.287955	0.285383		12.9	0.313888		16.3347	0.191635	0.239786		9.80003	0.33817	0.158552	0.139536	0.151534
9.80138	0.222114	0.218096	0.223905	0.184593	0.210506	0.152738	0.145948	0.10263					10.8604	0.170902	0.117444	0.104603	0.107555			16.4167	0.2384	0.174519		10.8604	0.203724	0.11214		3.3	0.287999	0.285893		13	0.306253		16.4181	0.18897	0.237965		9.85003	0.346614	0.158408	0.159014	0.150693
9.85138	0.224465	0.214016	0.224442	0.182638	0.198927	0.149842	0.144031	0.094325					10.9104	0.169208	0.117063	0.10449	0.106537			16.5	0.237711	0.175133		10.9104	0.206682	0.112221		3.31667	0.291034	0.286763		13.1	0.309409		16.5014	0.188247	0.23856		9.90003	0.35855	0.157862	0.139607	0.151402
9.90138	0.225216	0.214926	0.219397	0.181083	0.19829	0.148702	0.146031	0.094099					10.9604	0.168351	0.121101	0.104505	0.106137			16.5833	0.236259	0.175471		10.9604	0.210104	0.11215		3.33333	0.287273	0.286542		13.1	0.31072		16.5847	0.186991	0.232433		9.95003	0.333216	0.1588	0.139903	0.155319
9.95138	0.220577	0.213962	0.223846	0.183685	0.203331	0.146241	0.145035	0.103126					11.0104	0.167652	0.119013	0.104821	0.107562			16.6667	0.222338	0.175067		11.0104	0.218457	0.112193		3.35	0.2873	0.286113		13.2	0.314836		16.6681	0.186129	0.231251		10	0.331619	0.158282	0.157857	0.153768
10.0014	0.219018	0.21405	0.213841	0.183145	0.202816	0.15005	0.143323	0.103195					11.0604	0.178658	0.119161	0.105129	0.107666			16.75	0.23535	0.175059		11.0604	0.200051	0.111624		3.36667	0.287576	0.285491		13.3	0.307934		16.7514	0.185665	0.233823		10.05	0.288263	0.157733	0.141496	0.156086
10.0514	0.221366	0.215591	0.219157	0.18427	0.213908	0.150929	0.144842	0.10337					11.1104	0.169025	0.118564	0.106164	0.107706			16.8333	0.234769	0.175745		11.1104	0.200337	0.112374		3.38333	0.287188	0.286811		13.3	0.307374		16.8347	0.185009	0.234211		10.1	0.326946	0.15767	0.140986	0.152577
10.1014	0.218195	0.214712	0.208682	0.183313	0.198627	0.151362	0.143565	0.095267					11.1604	0.167749	0.11814	0.105944	0.107781			16.9167	0.234489	0.176679		11.1604	0.1954	0.111813		3.4	0.286996	0.286202		13.4	0.312885		16.9181	0.18483	0.239899		10.15	0.344844	0.15765	0.158999	0.151652
10.1514	0.220654	0.21382	0.207938	0.181098	0.21071	0.147704	0.140792	0.104462					11.2104	0.175798	0.118634	0.105252	0.10823			17	0.23496	0.176651		11.2104	0.222213	0.113017		3.41667	0.293621	0.286201		13.5	0.311983		17.0014	0.18608	0.237493		10.2	0.316973	0.159413	0.142024	0.152676
10.2014	0.22369	0.208564	0.20954	0.18434	0.210695	0.148816	0.143754	0.10314					11.2604	0.167435	0.120864	0.106255	0.108328			17.0833	0.232657	0.176799		11.2604	0.197833	0.112542		3.43333	0.293543	0.286002		13.5	0.310572		17.0847	0.186444	0.236781		10.25	0.296452	0.158676	0.141267	0.152664
10.2514	0.222209	0.212304	0.206109	0.184073	0.195176	0.136343	0.145755	0.103808					11.3104	0.177262	0.119413	0.106581	0.108558			17.1667	0.232909	0.176473		11.3104	0.192917	0.112099		3.45	0.294317	0.285134		13.6	0.309296		17.1681	0.190189	0.237275		10.3	0.337537	0.15902	0.160909	0.151449
10.3014	0.221453	0.21153	0.208325	0.188607	0.207061	0.148874	0.142094	0.103363					11.3604	0.174465	0.119669	0.1072	0.108199			17.25	0.225884	0.177199		11.3604	0.19526	0.112143		3.46667	0.293674	0.286227		13.7	0.30923		17.2514	0.194322	0.239109		10.35	0.34379	0.158918	0.141861	0.151533
10.3514	0.219425	0.211354	0.204208	0.179177	0.202661	0.143135	0.146155	0.103949					11.4104	0.175493	0.119301	0.106673	0.108515			17.3333	0.22291	0.177917		11.4104	0.196547	0.111969		3.48333	0.294148	0.285531		13.7	0.317348		17.3347	0.199574	0.239001		10.4	0.373725	0.159094	0.159534	0.154418
10.4014	0.224002	0.207764	0.205616	0.182175	0.199799	0.150205	0.14811	0.103326					11.4604	0.1762	0.119098	0.10767	0.108662			17.4167	0.218396	0.178899		11.4604	0.203525	0.111781		3.5	0.29329	0.285887		13.8	0.318652		17.4181	0.196489	0.238481		10.45	0.349805	0.158386	0.142066	0.151656
10.4514	0.220956	0.211496	0.211143	0.190211	0.207121	0.145695	0.147141	0.105715					11.5104	0.172843	0.119377	0.10656	0.108906			17.5	0.219559	0.178545		11.5104	0.192484	0.111996		3.51667	0.292958	0.28565		13.9	0.309154		17.5014	0.196903	0.242248		10.5	0.356997	0.159344	0.142379	0.151825
10.5014	0.227711	0.211345	0.208576	0.179049	0.203203	0.141061	0.144553	0.105268					11.5604	0.165331	0.119714	0.107067	0.108641			17.5833	0.220212	0.178664		11.5604	0.187088	0.111875		3.53333	0.293274	0.285863		13.9	0.309432		17.5847	0.191827	0.23974		10.55	0.327037	0.158833	0.140863	0.152573
10.5514	0.22745	0.20994	0.209425	0.181678	0.206686	0.140892	0.14813	0.096392					11.6104	0.174685	0.119138	0.107746	0.109047			17.6667	0.222128	0.180834		11.6104	0.197405	0.111714		3.55	0.293489	0.285726		14	0.309712		17.6681	0.189957	0.24143		10.6	0.357966	0.157843	0.142046	0.152399
10.6014	0.223304	0.215531	0.210486	0.190308	0.198152	0.148928	0.132908	0.106035					11.6604	0.172285	0.120503	0.107997	0.108653			17.75	0.217942	0.180977		11.6604	0.186439	0.111526		3.56667	0.293747	0.286184		14.1	0.311184		17.7514	0.192525	0.239823		10.65	0.299793	0.160449	0.140665	0.152711
10.6514	0.223687	0.21139	0.215838	0.190026	0.198913	0.150314	0.138711	0.107374					11.7104	0.175896	0.120266	0.108212	0.108844			17.8333	0.217663	0.180807		11.7104	0.182096	0.111639		3.58333	0.292892	0.287556		14.1	0.324373		17.8347	0.191103	0.239747		10.7	0.331432	0.159018	0.142167	0.153378
10.7014	0.227047	0.213355	0.209262	0.190208	0.205287	0.148038	0.13807	0.097396					11.7604	0.169871	0.120725	0.108649	0.1093			17.9167	0.21806	0.181274		11.7604	0.182096	0.109463		3.6	0.287524	0.285385		14.2	0.324658		17.9181	0.189708	0.239513		10.75	0.357573	0.160662	0.142053	0.151424
10.7514	0.22555	0.213068	0.205916	0.187218	0.194354	0.146642	0.134373	0.104988					11.8104	0.166295	0.120377	0.108115	0.109014			18	0.215514	0.182339		11.8104	0.181813	0.110097		3.61667	0.29334	0.287018		14.3	0.323648		18.0014	0.188596	0.237843		10.8	0.376409	0.159736	0.160025	0.152369
10.8014	0.224106	0.212324	0.204705	0.185895	0.211682	0.145073	0.15012	0.105457					11.8604	0.165659	0.120019	0.107281	0.109455			18.0833	0.216764	0.182656		11.8604	0.178165	0.109812		3.63333	0.286881	0.286222		14.3	0.320322		18.0847	0.189969	0.236211		10.85	0.332798	0.160413	0.160055	0.152337
10.8514	0.223832	0.211512	0.20606	0.187752	0.206377	0.144897	0.13497	0.107003					11.9104	0.16558	0.121146	0.107397	0.110174			18.1667	0.223358	0.182625		11.9104	0.179239	0.109884		3.65	0.294231	0.286479		14.4	0.314689		18.1681	0.189868	0.237391		10.9	0.326894	0.160245	0.158674	0.152894
10.9014	0.227649	0.215068	0.212108	0.183469	0.201624	0.139274	0.13368	0.106034					11.9604	0.16593	0.121325	0.10735	0.109151			18.25	0.225869	0.182527		11.9604	0.190537	0.1098		3.66667	0.287572	0.286664		14.5	0.321826		18.2514	0.19106	0.23387		10.95	0.343607	0.160684	0.15777	0.150875
10.9514	0.223247	0.214397	0.204843	0.19062	0.209881	0.134141	0.145608	0.105336					12.0104	0.165913	0.121705	0.107996	0.109505			18.3333	0.221229	0.182136		12.0104	0.183185	0.110097		3.68333	0.294366	0.285788		14.5	0.305559		18.3347	0.191304	0.232411		11	0.31101	0.16137	0.159847	0.151211
11.0014	0.228187	0.214928	0.200993	0.196289	0.203977	0.144408	0.134687	0.105302					12.0604	0.17284	0.120917	0.107866	0.105862			18.4167	0.221301	0.181673		12.0604	0.177074	0.109736		3.7	0.293914	0.286623		14.6	0.312048		18.4181	0.191319	0.232957		11.05	0.348666	0.160685	0.141147	0.152462
11.0514	0.226623	0.220227	0.206992	0.197433	0.202325	0.142935	0.129987	0.109026					12.1104	0.170259	0.120006	0.1086	0.111162			18.5	0.219267	0.182767		12.1104	0.176211	0.109998		3.71667	0.293831	0.286188		14.7	0.311122		18.5014	0.193385	0.232919		11.1	0.354772	0.162839	0.140973	0.151609
11.1014	0.228133	0.221315	0.203504	0.198814	0.2044	0.132666	0.137486	0.107304					12.1604	0.167574	0.119057	0.108082	0.106488			18.5833	0.220035	0.183776		12.1604	0.171106	0.11113		3.73333	0.286841	0.286337		14.7	0.312991		18.5847	0.197523	0.233553		11.15	0.322135	0.16093	0.160184	0.150988
11.1514	0.228794	0.223883	0.203195	0.190142	0.201443	0.148882	0.132233	0.108483					12.2104	0.168344	0.119623	0.10763	0.106422			18.6667	0.216669	0.183221		12.2104	0.171844	0.111244		3.75	0.287408	0.286094		14.8	0.313528		18.6681	0.201785	0.234464		11.2	0.320824	0.161822	0.141085	0.153979
11.2014	0.230734	0.224925	0.203331	0.196929	0.206489	0.151322	0.138096	0.106372					12.2604	0.171504	0.120865	0.10794	0.10675			18.75	0.216001	0.182712		12.2604	0.173113	0.111198		3.76667	0.286835	0.286413		14.9	0.308201		18.7514	0.204124	0.231383		11.25	0.341599	0.161248	0.1418	0.155005
11.2514	0.231454	0.217099	0.201176	0.190237	0.205797	0.146864	0.14443	0.106958					12.3104	0.171784	0.120657	0.109418	0.106778			18.8333	0.216287	0.183138		12.3104	0.179882	0.11092		3.78333	0.286809	0.28536		14.9	0.311648		18.8347	0.206215	0.233017		11.3	0.276404	0.159874	0.140031	0.152759
11.3014	0.231071	0.217702	0.201709	0.198957	0.203583	0.157037	0.133044	0.107239					12.3604	0.163112	0.120583	0.108002	0.106421			18.9167	0.21644	0.183665		12.3604	0.169327	0.111533		3.8	0.287293	0.286021		15	0.310003		18.9181	0.206417	0.23599		11.35	0.349811	0.161412	0.158965	0.152376
11.3514	0.225047	0.219339	0.202529	0.206241	0.204169	0.159453	0.132748	0.106552					12.4104	0.167209	0.121072	0.109009	0.106935			19	0.215843	0.183615		12.4104	0.167328	0.110998		3.81667	0.286939	0.285921		15.1	0.311699		19.0014	0.204741	0.237535		11.4	0.320614	0.160787	0.141951	0.151801
11.4014	0.231738	0.21807	0.201481	0.195305	0.199597	0.15085	0.129548	0.106819					12.4604	0.16612	0.119831	0.110086	0.106575			19.0833	0.214629	0.183512		12.4604	0.172867	0.111187		3.83333	0.287614	0.285586		15.1	0.312331		19.0847	0.202408	0.238767		11.45	0.274164	0.159744	0.160492	0.152668
11.4514	0.231515	0.216162	0.200255	0.20413	0.205321	0.159836	0.130373	0.107166					12.5104	0.168382	0.121536	0.109103	0.107122			19.1667	0.215322	0.18356		12.5104	0.17496	0.111522		3.85	0.293457	0.285749		15.2	0.313759		19.1681	0.201482	0.242711		11.5	0.278928	0.160921	0.159291	0.152132
11.5014	0.230832	0.215134	0.198589	0.195184	0.205919	0.154044	0.131797	0.10804					12.5604	0.164662	0.12132	0.108146	0.107074			19.25	0.214377	0.183785		12.5604	0.165641	0.111511		3.86667	0.286814	0.286576		15.3	0.311609		19.2514	0.200756	0.244194		11.55	0.348425	0.16201	0.140302	0.152866
11.5514	0.229614	0.217892	0.201033	0.203267	0.204116	0.146519	0.13196	0.107068					12.6104	0.16282	0.121745	0.108425	0.10738			19.3333	0.212859	0.185024		12.6104	0.165237	0.111666		3.88333	0.286938	0.28614		15.3	0.315564		19.3347	0.200304	0.247441		11.6	0.281858	0.162346	0.15854	0.153443
11.6014	0.236968	0.214348	0.199563	0.206002	0.206344	0.152241	0.131806	0.106998					12.6604	0.162102	0.121296	0.108414	0.107484			19.4167	0.215344	0.185208		12.6604	0.165811	0.111882		3.9	0.286582	0.285965		15.4	0.31455		19.4181	0.200664	0.247321		11.65	0.363149	0.161411	0.14155	0.152344
11.6514	0.229877	0.218419	0.199528	0.207901	0.201521	0.143412	0.1347	0.107163					12.7104	0.169183	0.121164	0.108807	0.112931			19.5	0.213957	0.184383		12.7104	0.170344	0.111659		3.91667	0.285053	0.286088		15.5	0.315564		19.5014	0.202188	0.247318		11.7	0.309793	0.16245	0.159254	0.152262
11.7014	0.239819	0.21669	0.198497	0.195363	0.201563	0.16064	0.134134	0.108704					12.7604	0.16822	0.122261	0.109085	0.107648			19.5833	0.211928	0.185225		12.7604	0.16396	0.112054		3.93333	0.293191	0.286509		15.5	0.314649		19.5847	0.200107	0.248151		11.75	0.348438	0.162169	0.159302	0.152252
11.7514	0.228105	0.212109	0.199156	0.20316	0.207925	0.1641	0.132863	0.108997					12.8104	0.165667	0.121994	0.108361	0.107668			19.6667	0.212133	0.18525		12.8104	0.169372	0.111619		3.95	0.293536	0.288048		15.6	0.313508		19.6681	0.198096	0.249425		11.8	0.318801	0.162286	0.159551	0.151822
11.8014	0.233351	0.210652	0.197832	0.202308	0.20518	0.151019	0.132876	0.108093					12.8604	0.166726	0.120138	0.108498	0.107267			19.75	0.215214	0.185048		12.8604	0.162199	0.111481		3.96667	0.294072	0.293464		15.7	0.312707		19.7514	0.198067	0.25014		11.85	0.32621	0.162834	0.14069	0.152206
11.8514	0.238432	0.217218	0.199814	0.198014	0.203124	0.162129	0.131944	0.10783					12.9104	0.164978	0.120875	0.108959	0.107552			19.8333	0.202541	0.185265		12.9104	0.166485	0.11173		3.98333	0.293184	0.288692		15.7	0.311718		19.8347	0.20167	0.252631		11.9	0.315484	0.161823	0.160283	0.153188
11.9014	0.241975	0.213526	0.201292	0.206686	0.201997	0.154057	0.130283	0.097664					12.9604	0.16993	0.121865	0.109013	0.10659			19.9167	0.21342	0.185197		12.9604	0.165691	0.112051		4	0.293603	0.290711		15.8	0.311416		19.9181	0.199961	0.252394		11.95	0.36266	0.163417	0.160513	0.153296
11.9514	0.236095	0.215121	0.200865	0.21422	0.218107	0.152429	0.133743	0.107139					13.0104	0.167588	0.121747	0.109584	0.107494			20	0.214486	0.18496		13.0104	0.175558	0.11156		4.01667	0.286856	0.289607		15.9	0.310435		20.0014	0.201392	0.250946		12	0.323953	0.165467	0.160754	0.151527
12.0014	0.244066	0.212818	0.201625	0.202299	0.204821	0.147695	0.132235	0.109659					13.0604	0.170736	0.120695	0.10951	0.107687			20.0833	0.213015	0.185462		13.0604	0.16273	0.111719		4.03333	0.287086	0.290493		15.9	0.308245		20.0847	0.19793	0.253102		12.05	0.315658	0.163494	0.142907	0.154861
12.0514	0.231716	0.212195	0.20357	0.210892	0.196129	0.144082	0.130239	0.110541					13.1104	0.165661	0.12157	0.108968	0.108104			20.1667	0.210863	0.186478		13.1104	0.173691	0.111342		4.05	0.289295	0.291473		16	0.311745		20.1681	0.200531	0.252295		12.1	0.325863	0.16276	0.159624	0.15084
12.1014	0.234974	0.212152	0.206717	0.207094	0.214952	0.148062	0.130608	0.113868					13.1604	0.167664	0.120815	0.110167	0.107899			20.25	0.198793	0.186143		13.1604	0.163395	0.111927		4.06667	0.290515	0.290556		16	0.305378		20.2514	0.197359	0.246213		12.15	0.267542	0.164751	0.160768	0.164717
12.1514	0.23159	0.216466	0.193501	0.207075	0.205791	0.159684	0.132399	0.109035					13.2104	0.167253	0.120737	0.110009	0.107867			20.3333	0.202678	0.186563		13.2104	0.160896	0.11182		4.08333	0.290365	0.290859		16.1	0.305498		20.3347	0.196137	0.250393		12.2	0.30039	0.165516	0.160379	0.149901
12.2014	0.235375	0.21339	0.194964	0.205019	0.211435	0.149889	0.131536	0.109814					13.2604	0.176585	0.121223	0.109507	0.107752			20.4167	0.198044	0.18713		13.2604	0.157584	0.111518		4.1	0.290801	0.291284		16.2	0.30068		20.4181	0.197115	0.247165		12.25	0.30817	0.164363	0.161441	0.148824
12.2514	0.232232	0.209258	0.19761	0.198101	0.205213	0.16267	0.132944	0.109211					13.3104	0.174096	0.121386	0.109291	0.108085			20.5	0.194781	0.186849		13.3104	0.166672	0.112095		4.11667	0.291228	0.290852		16.2	0.303566		20.5014	0.197704	0.247677		12.3	0.336841	0.16423	0.160123	0.1483
12.3014	0.233567	0.207121	0.196	0.19838	0.202101	0.150049	0.141172	0.109845					13.3604	0.174226	0.121662	0.110046	0.10784			20.5833	0.209897	0.188508		13.3604	0.157922	0.111875		4.13333	0.290992	0.290504		16.3	0.301369		20.5847	0.197906	0.24713		12.35	0.291992	0.163722	0.140455	0.147868
12.3514	0.23648	0.210521	0.197063	0.196258	0.202002	0.149177	0.134558	0.108803					13.4104	0.174849	0.121965	0.11139	0.107763			20.6667	0.209525	0.184409		13.4104	0.160201	0.111465		4.15	0.290267	0.290732		16.4	0.300762		20.6681	0.196227	0.247217		12.4	0.356455	0.162985	0.143391	0.149541
12.4014	0.237147	0.21734	0.190272	0.199518	0.208481	0.147794	0.142195	0.108918					13.4604	0.165959	0.121373	0.110521	0.107533			20.75	0.208839	0.187143		13.4604	0.161048	0.112158		4.16667	0.288385	0.290888		16.4	0.299719		20.7514	0.198589	0.245868		12.45	0.34135	0.163941	0.160711	0.151491
12.4514	0.241649	0.21901	0.191407	0.204558	0.197635	0.149699	0.141825	0.10061					13.5104	0.167865	0.121742	0.111054	0.108201			20.8333	0.208645	0.186977		13.5104	0.159934	0.111298		4.18333	0.294746	0.291048		16.5	0.302955		20.8347	0.199365	0.242895		12.5	0.318899	0.164871	0.160733	0.152634
12.5014	0.243909	0.220816	0.193723	0.203849	0.199676	0.151737	0.143623	0.099085					13.5604	0.169833	0.121615	0.111285	0.108379			20.9167	0.207109	0.185394		13.5604	0.162452	0.11138		4.2	0.287873	0.291059		16.6	0.301214		20.9181	0.197904	0.242972		12.55	0.340208	0.164279	0.162702	0.151353
12.5514	0.246203	0.216234	0.194748	0.1975	0.203737	0.151205	0.142527	0.099814					13.6104	0.163855	0.121836	0.111848	0.10851			21	0.204751	0.18553		13.6104	0.163601	0.11262		4.21667	0.293067	0.290833		16.6	0.301498		21.0014	0.200616	0.241471		12.6	0.341618	0.165162	0.161271	0.150745
12.6014	0.24262	0.21677	0.189803	0.206048	0.201036	0.154992	0.141379	0.100937					13.6604	0.163862	0.122364	0.112691	0.108494			21.0833		0.202461		13.6604	0.160916	0.112601		4.23333	0.294026	0.291976		16.7	0.301593		21.0847	0.199191	0.23269		12.65	0.319	0.165726	0.143423	0.151778
12.6514	0.241432	0.212489	0.189636	0.20415	0.197062	0.143973	0.145936	0.101333					13.7104	0.16386	0.121202	0.110115	0.10923			21.1667		0.200863		13.7104	0.161094	0.114551		4.25	0.29307	0.291032		16.8	0.300255		21.1681	0.197627	0.232816		12.7	0.308412	0.159854	0.142423	0.15203
12.7014	0.238103	0.209423	0.1923	0.20868	0.188954	0.14474	0.138074	0.102121					13.7604	0.169014	0.121007	0.111211	0.108913			21.25		0.20533		13.7604	0.163587	0.113996		4.26667	0.29344	0.291049		16.8	0.298779		21.2514	0.197849	0.238311		12.75	0.293942	0.164522	0.143786	0.151838
12.7514	0.236897	0.211673	0.191451	0.203609	0.197165	0.149288	0.139296	0.101466					13.8104	0.169398	0.12054	0.110824	0.109976			21.3333		0.202498		13.8104	0.15872	0.114057		4.28333	0.293747	0.288296		16.9	0.299646		21.3347	0.198232	0.238779		12.8	0.371299	0.163331	0.142865	0.152201
12.8014	0.234901	0.213462	0.187324	0.201593	0.19668	0.148164	0.140529	0.099942					13.8604	0.1639	0.121248	0.109835	0.109772			21.4167		0.207354		13.8604	0.169355	0.114241		4.3	0.286603	0.289177		17	0.298431		21.4181	0.195588	0.23345		12.85	0.3043	0.159574	0.143104	0.150699
12.8514	0.235094	0.215098	0.193955	0.199079	0.197853	0.150169	0.140585	0.101063					13.9104	0.164622	0.121044	0.109884	0.10899			21.5		0.204071		13.9104	0.160352	0.113965		4.31667	0.293152	0.288714		17	0.304584						12.9	0.33224	0.161233	0.162759	0.15172
12.9014	0.237187	0.216652	0.190599	0.201507	0.196033	0.148574	0.137333	0.102483					13.9604	0.166581	0.121001	0.109635	0.109267			21.5833		0.206123		13.9604	0.158956	0.114595		4.33333	0.286604	0.288786		17.1	0.300096						12.95	0.330878	0.161155	0.161946	0.151833
12.9514	0.231805	0.214223	0.192855	0.201892	0.187897	0.146125	0.138685	0.111547					14.0104	0.162381	0.121945	0.111264	0.110074					0.205253		14.0104	0.169411	0.114821		4.35	0.292996	0.288169		17.2	0.302578						13	0.364931	0.165712	0.143212	0.151182
13.0014	0.231492	0.210246	0.189838	0.197302	0.203021	0.149118	0.140461	0.100743					14.0604	0.15997	0.120918	0.109743	0.109571					0.205735		14.0604	0.161231	0.114214		4.36667	0.293251	0.288672		17.2	0.305487						13.05	0.32081	0.166272	0.163647	0.15103
13.0514	0.235945	0.208664	0.189428	0.204532	0.203454	0.145729	0.142931	0.100924					14.1104	0.163187	0.12015	0.109884	0.108106					0.201643		14.1104	0.159195	0.113895		4.38333	0.286293	0.289046		17.3	0.305398						13.1	0.299749	0.165094	0.143535	0.152655
13.1014	0.231044	0.211004	0.193591	0.198112	0.192847	0.154079	0.141551	0.102338					14.1604	0.161928	0.120582	0.109628	0.114385					0.20539		14.1604	0.161312	0.114814		4.4	0.293066	0.289191		17.4	0.305962						13.15	0.34264	0.164107	0.161968	0.150838
13.1514	0.237001	0.214088	0.192083	0.18923	0.187211	0.151349	0.142164	0.100989					14.2104	0.167046	0.120321	0.109612	0.114679					0.206114		14.2104	0.170476	0.114253		4.41667	0.293632	0.289725		17.4	0.306534						13.2	0.319406	0.166494	0.144653	0.15112
13.2014	0.229155	0.210281	0.189284	0.19312	0.191224	0.153753	0.141641	0.101191					14.2604	0.168464	0.120831	0.109885	0.108497					0.209374		14.2604	0.161938	0.114518		4.43333	0.293731	0.289161		17.5	0.306144						13.25	0.353534	0.164616	0.143404	0.152197
13.2514	0.227908	0.211164	0.190295	0.20398	0.19681	0.146811	0.140583	0.10288					14.3104	0.167145	0.121185	0.109936	0.1144					0.200359		14.3104	0.163492	0.114579		4.45	0.293782	0.28831		17.6	0.305694						13.3	0.357038	0.165088	0.146569	0.152036
13.3014	0.229312	0.211599	0.202119	0.200028	0.190728	0.151245	0.137841	0.101347					14.3604	0.158863	0.120922	0.110839	0.107839							14.3604	0.161822	0.114558		4.46667	0.293696	0.287515		17.6	0.306891						13.35	0.260242	0.164713	0.144868	0.152429
13.3514	0.230654	0.212638	0.191894	0.197652	0.189346	0.151709	0.141135	0.101706					14.4104	0.170425	0.120692	0.106603	0.108506							14.4104	0.159216	0.114024		4.48333	0.293683	0.284868		17.7	0.306204						13.4	0.272607	0.165645	0.163094	0.15197
13.4014	0.232031	0.209438	0.194422	0.192746	0.197029	0.148277	0.139038	0.100626					14.4604	0.166916	0.120676	0.107905	0.114614							14.4604	0.158821	0.114295		4.5	0.292191	0.287565		17.8	0.309675						13.45	0.334426	0.165487	0.162668	0.151951
13.4514	0.242957	0.206504	0.202404	0.198059	0.193819	0.145549	0.141903	0.100133					14.5104	0.166415	0.120261	0.1088	0.114754							14.5104	0.164931	0.114968		4.51667	0.293732	0.284678		17.8	0.312218						13.5	0.323923	0.16562	0.143414	0.151534
13.5014	0.225818	0.202241	0.212464	0.197068	0.195715	0.147813	0.138716	0.101032					14.5604	0.159369	0.122111	0.108946	0.108721							14.5604	0.157112	0.114623		4.53333	0.293766	0.285577		17.9	0.312393						13.55	0.307909	0.166478	0.164046	0.151482
13.5514	0.237475	0.203304	0.22545	0.192418	0.188591	0.133711	0.139977	0.099496					14.6104	0.162269	0.120763	0.108838	0.108649							14.6104	0.156228	0.114934		4.55	0.286383	0.288927		18	0.31139						13.6	0.300906	0.165563	0.163134	0.151584
13.6014	0.221618	0.208632	0.224708	0.201808	0.190428	0.135213	0.137123	0.102668					14.6604	0.164745	0.121157	0.109275	0.108346							14.6604	0.156073	0.114826		4.56667	0.294147	0.291121		18	0.314324						13.65	0.341539	0.165818	0.14169	0.151789
13.6514	0.221353	0.201101	0.200028	0.192722	0.189903	0.140017	0.139092	0.099689					14.7104	0.167948	0.120961	0.108866	0.114599							14.7104	0.159251	0.114534		4.58333	0.29388	0.287921		18.1	0.311776						13.7	0.342536	0.164957	0.143551	0.151567
13.7014	0.220343	0.201865	0.198674	0.190003	0.194232	0.146046	0.136745	0.10044					14.7604	0.169476	0.119821	0.108595	0.114787							14.7604	0.160268	0.11333		4.6	0.293637	0.287865		18.2	0.312318						13.75	0.331925	0.16569	0.161726	0.151453
13.7514	0.220685	0.204456	0.194397	0.193651	0.191096	0.143929	0.131625	0.100841					14.8104	0.171976	0.120058	0.110107	0.108492							14.8104	0.160711	0.111971		4.61667	0.294105	0.287808		18.2	0.312468						13.8	0.309038	0.167278	0.163512	0.152223
13.8014	0.220423	0.202413	0.19762	0.199536	0.191909	0.148452	0.131798	0.100435					14.8604	0.164413	0.120219	0.109479	0.108667							14.8604	0.157401	0.111128		4.63333	0.294444	0.288402		18.3	0.31227						13.85	0.303425	0.167626	0.143249	0.151125
13.8514	0.22486	0.202968	0.188936	0.197651	0.191229	0.153797	0.130974	0.100674					14.9104	0.164082	0.120472	0.108565	0.108653							14.9104	0.170403	0.111003		4.65	0.296631	0.2853		18.4	0.31042						13.9	0.254335	0.166031	0.163571	0.152297
13.9014	0.229559	0.205792	0.190291	0.194091	0.189008	0.155539	0.13546	0.100969					14.9604	0.164638	0.120294	0.108416	0.114935							14.9604	0.158036	0.112338		4.66667	0.297368	0.289499		18.4	0.317591						13.95	0.317809	0.161334	0.162622	0.152618
13.9514	0.224082	0.205502	0.193371	0.198831	0.192079	0.151322	0.131519	0.101166					15.0104	0.165612	0.11951	0.107312	0.108708							15.0104	0.155362	0.112399		4.68333	0.30153	0.289264		18.5	0.313075						14	0.309745	0.167871	0.163644	0.152545
14.0014	0.224882	0.203278	0.193178	0.196507	0.186147	0.157138	0.131413	0.101237					15.0604	0.163322	0.11941	0.109061	0.10832							15.0604	0.158146	0.111668		4.7	0.308125	0.289666		18.6	0.312265						14.05	0.26821	0.169388	0.161738	0.151861
14.0514	0.226836	0.201778	0.186921	0.197901	0.195142	0.15685	0.132502	0.101177					15.1104	0.162191	0.120345	0.108429	0.112172							15.1104	0.161828	0.112586		4.71667	0.321901	0.291292		18.6	0.314285						14.1	0.315898	0.168119	0.16355	0.152126
14.1014	0.223304	0.198763	0.188775	0.189942	0.184775	0.151586	0.132075	0.102132					15.1604	0.165346	0.119795	0.112442	0.113811							15.1604	0.159718	0.11107		4.73333	0.351317	0.293421		18.7	0.314927						14.15	0.266695	0.168182	0.142454	0.151919
14.1514	0.224115	0.197332	0.193998	0.195805	0.184799	0.138008	0.129635	0.099994					15.2104	0.163368	0.11938	0.112409	0.114847							15.2104	0.160556	0.111784		4.75	0.386702	0.29248		18.8	0.317214						14.2	0.295814	0.165277	0.162231	0.151454
14.2014	0.227417	0.199659	0.186349	0.193498	0.191031	0.148042	0.130774	0.100573					15.2604	0.160052	0.117691	0.112886	0.109431							15.2604	0.16665	0.111503		4.76667	0.417627	0.293321		18.8	0.31766						14.25	0.290118	0.168416	0.164408	0.152094
14.2514	0.228155	0.198888	0.187247	0.182818	0.195054	0.153587	0.130869	0.100295					15.3104	0.159073	0.117098	0.113711	0.109757							15.3104	0.158004	0.111692		4.78333	0.474864	0.292879		18.9	0.316683						14.3	0.355245	0.167853	0.142821	0.151476
14.3014	0.225068	0.201537	0.187002	0.192644	0.194199	0.14626	0.133488	0.100975					15.3604	0.161283	0.122205	0.108393	0.110508							15.3604	0.158277	0.112305		4.8	0.524317	0.292529		19	0.318056						14.35	0.294303	0.163081	0.164408	0.153038
14.3514	0.226109	0.200885	0.184561	0.194379	0.199923	0.149329	0.137592	0.100399					15.4104	0.159199	0.117197	0.108643	0.117598							15.4104	0.15939	0.112374		4.81667	0.574107	0.292554		19	0.316145						14.4	0.358391	0.167368	0.166426	0.151379
14.4014	0.226483	0.195344	0.182046	0.198833	0.201326	0.146007	0.136965	0.100875					15.4604	0.159055	0.117453	0.115189	0.112511							15.4604	0.158625	0.112055		4.83333	0.604327	0.294153		19.1	0.315631						14.45	0.256314	0.167482	0.14509	0.152076
14.4514	0.221615	0.198084	0.186972	0.20219	0.200181	0.142102	0.135867	0.100629					15.5104	0.154576	0.118023	0.11188	0.112778							15.5104	0.161853	0.111778		4.85	0.65874	0.284618		19.2	0.313551						14.5	0.290527	0.168515	0.147791	0.152235
14.5014	0.220473	0.204486	0.182687	0.189748	0.181368	0.148391	0.133328	0.10134					15.5604	0.163053	0.120949	0.112149	0.112997							15.5604	0.168617	0.111421		4.86667	0.69259	0.284531		19.2	0.315315						14.55	0.259656	0.17207	0.174389	0.150861
14.5514	0.217944	0.20825	0.187892	0.192961	0.181944	0.141582	0.134212	0.10052					15.6104	0.155182	0.120478	0.111071	0.118052							15.6104	0.160715	0.112994		4.88333	0.710952	0.284173		19.3	0.314328						14.6	0.352883	0.16338	0.146018	0.151365
14.6014	0.214033	0.203194	0.183485	0.196212	0.199548	0.143446	0.135238	0.101736					15.6604	0.152588	0.119293	0.112066	0.112046							15.6604	0.174197	0.115243		4.9	0.752346	0.284878		19.4	0.318793						14.65	0.295653	0.168759	0.144456	0.150568
14.6514	0.215007	0.204411	0.182799	0.194954	0.200529	0.143303	0.124138	0.100277					15.7104	0.15178	0.12239	0.112601	0.111757							15.7104	0.169927	0.115616		4.91667	0.778803	0.286418		19.4	0.315099						14.7	0.265805	0.167662	0.166777	0.166532
14.7014	0.216289	0.204465	0.183284	0.197277	0.200788	0.136185	0.133235	0.101263					15.7604	0.155914	0.121019	0.111242	0.112548							15.7604	0.163118	0.115545		4.93333	0.807173	0.283426		19.5	0.31978						14.75	0.305534	0.169694	0.143176	0.165628
14.7514	0.220546	0.203028	0.1821	0.19204	0.191929	0.137482	0.130584	0.102515					15.8104	0.153891	0.121676	0.110159	0.116813							15.8104	0.174217	0.115761		4.95	0.826996	0.282728		19.5	0.318026						14.8	0.294252	0.163772	0.164858	0.164043
14.8014	0.218246	0.19663	0.18104	0.191908	0.188241	0.142905	0.13247	0.102036					15.8604	0.153198	0.122653	0.110177	0.112685							15.8604	0.163327	0.115914		4.96667	0.850246	0.283441		19.6	0.321352						14.85	0.270722	0.167362	0.143837	0.146974
14.8514	0.225213	0.203224	0.187443	0.196655	0.187385	0.133698	0.128916	0.106296					15.9104	0.151424	0.11876	0.109829	0.114001							15.9104	0.172244	0.11591		4.98333	0.8568	0.281892		19.7	0.317699						14.9	0.260713	0.169969	0.164235	0.166814
14.9014	0.217138	0.205346	0.192133	0.192366	0.192808	0.154304	0.135375	0.104281					15.9604	0.165459	0.122627	0.109404	0.113693							15.9604	0.162604	0.116258		5	0.876	0.283985		19.7	0.315646						14.95	0.288584	0.168131	0.165552	0.149725
14.9514	0.216588	0.204778	0.190344	0.193379	0.196219	0.134601	0.132708	0.102559					16.0104	0.151519	0.120199	0.109898	0.111825							16.0104	0.172597	0.109507		5.01667	0.894921	0.287165		19.8	0.323521						15	0.257295	0.16837	0.143853	0.16411
15.0014	0.221697	0.205548	0.191134	0.193984	0.190286	0.137433	0.129883	0.104122					16.0604	0.151283	0.119687	0.109622	0.112171							16.0604	0.168045	0.116359		5.03333	0.928376	0.287249		19.9	0.324183						15.05	0.268618	0.164771	0.145469	0.165458
15.0514	0.217653	0.205554	0.190055	0.195803	0.194829	0.146777	0.134722	0.109888					16.1104	0.155593	0.119569	0.116191	0.113134							16.1104	0.171578	0.116631		5.05	0.921921	0.28569		19.9	0.32296						15.1	0.292967	0.169034	0.165244	0.148542
15.1014	0.217176	0.201189	0.185612	0.185706	0.19126	0.14984	0.132167	0.111004					16.1604	0.152788	0.121874	0.109217	0.112835							16.1604	0.169816	0.116887		5.06667	0.938831	0.282879		20	0.327729						15.15	0.248444	0.167746	0.164867	0.150757
15.1514	0.215883	0.191629	0.179458	0.185483	0.194465	0.154296	0.131186	0.110655					16.2104	0.152645	0.123773	0.10928	0.112578							16.2104	0.182351	0.108284		5.08333	0.952089	0.2831		20.1	0.323142						15.2	0.239939	0.169261	0.165178	0.153386
15.2014	0.214991	0.196074	0.187944	0.184835	0.191638	0.137621	0.128164	0.112331					16.2604	0.156605	0.122563	0.108723	0.113454							16.2604	0.182239	0.108228		5.1	0.983601	0.282725		20.1	0.335322						15.25	0.299583	0.164347	0.163463	0.152451
15.2514	0.216797	0.192213	0.196575	0.191617	0.191454	0.137879	0.130353	0.10234					16.3104	0.152529	0.119508	0.109017	0.113501							16.3104	0.180566	0.113004		5.11667	0.976258	0.290843		20.2	0.322704						15.3	0.296275	0.170191	0.144093	0.152419
15.3014	0.216803	0.191442	0.194399	0.193357	0.197849	0.136449	0.133609	0.11186					16.3604	0.154933	0.120042	0.109353	0.113266							16.3604	0.178733	0.112989		5.13333	0.989339	0.28276		20.3	0.324697						15.35	0.305405	0.168865	0.142423	0.153605
15.3514	0.215884	0.210584	0.184503	0.192256	0.188848	0.13806	0.13254	0.103914					16.4104	0.152609	0.118693	0.108811	0.11318							16.4104	0.174461	0.10602		5.15	0.999831	0.283082		20.3	0.327141						15.4	0.342439	0.164783	0.143179	0.154002
15.4014	0.216475	0.206831	0.182879	0.185583	0.191933	0.145394	0.127624	0.104796					16.4604	0.153967	0.122883	0.115359	0.113325							16.4604	0.17101	0.107933		5.16667	1.01544	0.292118		20.4	0.324823						15.45	0.267357	0.171008	0.145925	0.153262
15.4514	0.216942	0.19448	0.188272	0.189469	0.188289	0.14254	0.129684	0.103348					16.5104	0.154256	0.121583	0.109207	0.113484							16.5104	0.16797	0.10752		5.18333	1.02237	0.289347		20.5	0.323271						15.5	0.278361	0.171071	0.146304	0.152951
15.5014	0.214731	0.209165	0.183804	0.190353	0.186985	0.131312	0.127858	0.105536					16.5604	0.150523	0.122693	0.109092	0.112429							16.5604	0.164811	0.107559		5.2	1.06056	0.287587		20.5	0.323712						15.55	0.333626	0.170558	0.146312	0.154753
15.5514	0.214008	0.207921	0.178183	0.194258	0.18339	0.130348	0.129121	0.104663					16.6104	0.153612	0.120591	0.114306	0.113041							16.6104	0.162403	0.106952		5.21667	1.04515	0.287369		20.6	0.324817						15.6	0.334566	0.164926	0.14551	0.152634
15.6014	0.21407	0.187788	0.182896	0.187111	0.182482	0.149057	0.138761	0.105044					16.6604	0.150772	0.117791	0.108729	0.113066							16.6604	0.15945	0.107201		5.23333	1.05467	0.290694		20.7	0.322748						15.65	0.326278	0.171616	0.146424	0.15519
15.6514	0.217984	0.208891	0.185916	0.187198	0.193862	0.157487	0.133761	0.105552					16.7104	0.148193	0.117697	0.110175	0.114068							16.7104	0.157512	0.107527		5.25	1.05914	0.290322		20.7	0.32641						15.7	0.320795	0.172918	0.146519	0.153749
15.7014	0.215853	0.207191	0.178895	0.186972	0.184973	0.142361	0.137269	0.105454					16.7604	0.151304	0.117613	0.109303	0.113701							16.7604	0.154414	0.107496		5.26667	1.08991	0.289733		20.8	0.323516						15.75	0.281736	0.164952	0.146168	0.154511
15.7514	0.217629	0.192963	0.181868	0.191652	0.187193	0.147011	0.134343	0.104601					16.8104	0.151743	0.118568	0.109414	0.114146							16.8104	0.15153	0.108489		5.28333	1.07131	0.287465		20.9	0.323604						15.8	0.289025	0.170861	0.145002	0.154605
15.8014	0.218005	0.192131	0.18294	0.19228	0.185405	0.148116	0.132244	0.105918					16.8604	0.145724	0.118111	0.110485	0.113887							16.8604	0.150105	0.108381		5.3	1.07965	0.287247		20.9	0.324137						15.85	0.293629	0.168594	0.147377	0.153224
15.8514	0.219194	0.205625	0.185783	0.188809	0.17699	0.138233	0.134768	0.104109					16.9104	0.151635	0.117272	0.115507	0.114284							16.9104	0.148654	0.108069		5.31667	1.08512	0.290707		21	0.32699						15.9	0.336077	0.165426	0.144757	0.153202
15.9014	0.21906	0.205001	0.184352	0.186984	0.181478	0.143614	0.134247	0.10472					16.9604	0.147064	0.11873	0.111301	0.114921							16.9604	0.146623	0.108101		5.33333	1.11383	0.28771		21.1	0.324292						15.95	0.302317	0.167214	0.168457	0.152737
15.9514	0.21598	0.205419	0.189156	0.189596	0.183656	0.15141	0.134709	0.104671					17.0104	0.147201	0.118862	0.112877	0.114327							17.0104	0.146022	0.107736		5.35	1.09682	0.287056		21.1	0.328827						16	0.289155	0.172346	0.144965	0.149651
16.0014	0.212119	0.203864	0.20329	0.191813	0.182463	0.146185	0.136745	0.105432					17.0604	0.148165	0.118017	0.111399	0.114484							17.0604	0.144904	0.108156		5.36667	1.12338	0.28682		21.2	0.326242						16.05	0.361968	0.172156	0.145774	0.148915
16.0514	0.217631	0.202364	0.201198	0.186859	0.18383	0.126991	0.138395	0.105143					17.1104	0.14728	0.11825	0.112185	0.113934							17.1104	0.143764	0.108505		5.38333	1.09905	0.2905		21.3	0.326791						16.1	0.284127	0.173668	0.146701	0.150109
16.1014	0.216913	0.204874	0.192163	0.182347	0.191583	0.159033	0.132826	0.105872					17.1604	0.147705	0.117846	0.11214	0.114603							17.1604	0.14351	0.108051		5.4	1.12243	0.291084		21.3	0.323779						16.15	0.276221	0.172455	0.145915	0.149688
16.1514	0.21867	0.205061	0.187074	0.191256	0.181012	0.127587	0.137343	0.104633					17.2104	0.148423	0.117428	0.112574	0.114599							17.2104	0.142249	0.107852		5.41667	1.10124	0.290012		21.4	0.325219						16.2	0.275025	0.172445	0.145547	0.149646
16.2014	0.219134	0.20724	0.188878	0.187491	0.183348	0.155367	0.130606	0.104487					17.2604	0.148205	0.117303	0.112356	0.113936							17.2604	0.142588	0.108411		5.43333	1.12815	0.292072		21.5	0.324191						16.25	0.309813	0.172752	0.168351	0.150604
16.2514	0.2165	0.204041	0.188225	0.182424	0.186642	0.132754	0.132735	0.107388					17.3104	0.151254	0.116907	0.112391	0.114656							17.3104	0.141568	0.107334		5.45	1.10872	0.289162		21.5	0.32605						16.3	0.331916	0.17213	0.146478	0.150482
16.3014	0.220763	0.190947	0.188418	0.185435	0.189807	0.144796	0.137658	0.104246					17.3604	0.149418	0.11741	0.113067	0.114449							17.3604	0.141327	0.108396		5.46667	1.11061	0.289355		21.6	0.325699						16.35	0.31391	0.168019	0.14676	0.167059
16.3514	0.220384	0.208136	0.189522	0.194655	0.185992	0.157667	0.136575	0.105454					17.4104	0.145104	0.117523	0.112692	0.114624							17.4104	0.140311	0.10818		5.48333	1.11261	0.292408		21.7	0.326753						16.4	0.308294	0.173225	0.145664	0.148831
16.4014	0.224299	0.206769	0.188796	0.195814	0.182345	0.156101	0.135705	0.101476					17.4604	0.147411	0.118621	0.112795	0.114876							17.4604	0.140015	0.107577		5.5	1.11763	0.28976		21.7	0.329597						16.45	0.282942	0.172238	0.1702	0.149397
16.4514	0.228353	0.205195	0.190951	0.188335	0.185357	0.132947	0.13113	0.111567					17.5104	0.145271	0.120326	0.113198	0.114415							17.5104	0.139645	0.108522		5.51667	1.11563	0.283031		21.8	0.329976						16.5	0.279176	0.167754	0.14361	0.150061
16.5014	0.226564	0.212368	0.194015	0.186689	0.180302	0.153136	0.131007	0.111618					17.5604	0.149824	0.118564	0.11267	0.115075							17.5604	0.139355	0.108328		5.53333	1.12098	0.293227		21.9	0.325032						16.55	0.332071	0.17342	0.142307	0.152549
16.5514	0.230199	0.209383	0.197906	0.190695	0.182853	0.143108	0.132082	0.11398					17.6104	0.150963	0.117628	0.111281	0.115597							17.6104	0.138934	0.107912		5.55	1.12059	0.289291		21.9	0.327203						16.6	0.305622	0.17357	0.163552	0.153275
16.6014	0.229053	0.212056	0.194268	0.187771	0.181022	0.148209	0.133897	0.102412					17.6604	0.146514	0.119275	0.112538	0.115558							17.6604	0.1386	0.108742		5.56667	1.1211	0.289956		22	0.32537						16.65	0.300953	0.167893	0.163757	0.15358
16.6514	0.223916	0.194567	0.191766	0.190458	0.187498	0.151591	0.136728	0.101812					17.7104	0.144181	0.118885	0.112713	0.11468							17.7104	0.138456	0.108024		5.58333	1.12104	0.280702		22.1	0.329907						16.7	0.282966	0.174076	0.163248	0.153909
16.7014	0.223023	0.212862	0.20229	0.186022	0.188442	0.159455	0.134538	0.104081					17.7604	0.143714	0.118321	0.113192	0.114519							17.7604	0.138957	0.108507		5.6	1.124	0.284707		22.1	0.330447						16.75	0.28078	0.168456	0.165495	0.154114
16.7514	0.220797	0.194947	0.204663	0.183704	0.186834	0.156911	0.135023	0.107258					17.8104	0.143699	0.118128	0.113482	0.114676							17.8104	0.137912	0.108013		5.61667	1.12517	0.282291		22.2	0.329777						16.8	0.306443	0.173012	0.16619	0.153091
16.8014	0.216126	0.208481	0.205252	0.186883	0.190034	0.145395	0.143585	0.108566					17.8604	0.142527	0.118579	0.118347	0.114476							17.8604				5.63333	1.12708	0.282484		22.3	0.333037						16.85	0.229876	0.172129	0.162483	0.154072
16.8514	0.214721	0.207986	0.200059	0.191348	0.185807	0.147234	0.142396	0.106255					17.9104	0.141611	0.119366	0.118649	0.116154							17.9104				5.65	1.12987	0.283231		22.3	0.328456						16.9	0.325007	0.167729	0.164038	0.155104
16.9014	0.205607	0.206945	0.201747	0.186641	0.195138	0.143831	0.146424	0.107564					17.9604	0.141703	0.118816	0.119032	0.114961							17.9604				5.66667	1.1267	0.282238		22.4	0.329694						16.95	0.275671	0.173156	0.163779	0.153698
16.9514	0.203866	0.210196	0.202544	0.189644	0.183389	0.134009	0.148401	0.105245					18.0104	0.139289	0.119977	0.116722	0.115103							18.0104				5.68333	1.12619	0.282621		22.5	0.326669						17	0.280377	0.175814	0.163817	0.153937
17.0014	0.202746	0.212943	0.205562	0.189175	0.183083	0.135144	0.150115	0.104811					18.0604	0.138641	0.118523	0.114458	0.115069							18.0604				5.7	1.12479	0.291757		22.5	0.33207						17.05	0.337777	0.167773	0.164355	0.153774
17.0514	0.203991	0.207028	0.198487	0.185491	0.193589	0.148599	0.13587	0.106804					18.1104	0.137938	0.119585	0.113819	0.115019							18.1104				5.71667	1.12677	0.286297		22.6	0.333308						17.1	0.333465	0.174937	0.142553	0.154184
17.1014	0.201742	0.211844	0.202528	0.183271	0.191858	0.136243	0.142555	0.105937					18.1604	0.136765	0.118563	0.112124	0.114927							18.1604				5.73333	1.12545	0.283433		22.7	0.333365						17.15	0.321066	0.176153	0.16333	0.155533
17.1514	0.20517	0.207475	0.198538	0.183658	0.213336	0.140526	0.151285	0.106858					18.2104	0.136457	0.118934	0.112821	0.11449							18.2104				5.75	1.14638	0.285817		22.7	0.333908						17.2	0.294968	0.173909	0.165655	0.155816
17.2014	0.20142	0.211481	0.197773	0.184998	0.237175	0.132135	0.147746	0.106806					18.2604	0.136998	0.118692	0.113095	0.114916							18.2604				5.76667	1.11851	0.283533		22.8	0.335699						17.25	0.323502	0.173907	0.164759	0.155292
17.2514	0.199886	0.213574	0.189688	0.189073	0.236072	0.133901	0.148898	0.105891					18.3104	0.134916	0.12016	0.112169	0.11472							18.3104				5.78333	1.11805	0.287634		22.8	0.351354						17.3	0.312936	0.164608	0.164715	0.156187
17.3014	0.202244	0.216203	0.191917	0.185333	0.253106	0.131235	0.150885	0.106566					18.3604	0.134602	0.120164	0.112582	0.115188							18.3604				5.8	1.11876	0.288068		22.9	0.390062						17.35	0.298642	0.167349	0.165444	0.159578
17.3514	0.197102	0.219775	0.186784	0.183809	0.244028	0.133707	0.152506	0.108366					18.4104	0.134567	0.11889	0.112267	0.115038							18.4104				5.81667	1.11667	0.288073		23	0.432064						17.4	0.287328	0.168377	0.145571	0.156989
17.4014	0.19337	0.218393	0.185269	0.187596	0.261995	0.140307	0.152443	0.105899					18.4604	0.134517	0.120778	0.112984	0.115525							18.4604				5.83333	1.11559	0.2883		23	0.43022						17.45	0.292416	0.17406	0.164198	0.157685
17.4514	0.196279	0.222621	0.181176	0.18488	0.252226	0.140295	0.149449	0.106849					18.5104	0.134376	0.1194	0.113687	0.11703							18.5104				5.85	1.11192	0.285511		23.1	0.42862						17.5	0.299296	0.17651	0.146563	0.158207
17.5014	0.199607	0.204951	0.181094	0.181309	0.254465	0.137711	0.138859	0.108444					18.5604	0.133054	0.119671	0.112342	0.115728							18.5604				5.86667	1.11163	0.282205		23.2	0.424212						17.55	0.302947	0.174948	0.145968	0.157014
17.5514	0.194381	0.210276	0.178278	0.182914	0.252535	0.147065	0.145579	0.107928					18.6104	0.134044	0.119194	0.113002	0.116336							18.6104				5.88333	1.10766	0.292413		23.2	0.412555						17.6	0.327142	0.169878	0.147077	0.157386
17.6014	0.193665	0.224596	0.174498	0.191209	0.24694	0.136131	0.149416	0.106236					18.6604	0.132975	0.119291	0.113328	0.117003							18.6604				5.9	1.1038	0.291473		23.3	0.403946						17.65	0.251032	0.176989	0.169266	0.158458
17.6514	0.192274	0.226748	0.176155	0.187346	0.240621	0.142734	0.145308	0.104992					18.7104	0.131901	0.118406	0.112367	0.11722							18.7104				5.91667	1.10093	0.282556		23.4	0.397011						17.7	0.266507	0.176661	0.145828	0.161032
17.7014	0.191293	0.22512	0.176165	0.194204	0.235253	0.142062	0.13824	0.108425					18.7604	0.132698	0.119557	0.112564	0.116982							18.7604				5.93333	1.09259	0.291972		23.4	0.39028						17.75	0.293109	0.178206	0.14729	0.166528
17.7514	0.19001	0.228356	0.175001	0.178934	0.245188	0.145481	0.154347	0.106979					18.8104	0.131838	0.119435	0.113226	0.11686							18.8104				5.95	1.0956	0.283281		23.5	0.386075						17.8	0.304273	0.171726	0.170426	0.168392
17.8014	0.19172	0.225126	0.17553	0.193063	0.237289	0.138908	0.148002	0.107979					18.8604	0.132276	0.119929	0.114342	0.116782							18.8604				5.96667	1.08726	0.292591		23.6	0.385256						17.85	0.281414	0.172597	0.173676	0.169965
17.8514	0.18707	0.233459	0.172511	0.195807	0.22176	0.132166	0.14752	0.108124					18.9104	0.13254	0.12	0.114805	0.116922							18.9104				5.98333	1.08579	0.292599		23.6	0.380333						17.9	0.290481	0.166507	0.149479	0.166647
17.9014	0.185849	0.235624	0.171915	0.191649	0.219421	0.131142	0.145399	0.10883					18.9604	0.13219	0.122163	0.115861	0.11745							18.9604				6	1.084	0.291998		23.7	0.372901						17.95	0.283582	0.16661	0.149588	0.162812
17.9514	0.187074	0.238279	0.168686	0.197347	0.213557	0.135942	0.144725	0.112129					19.0104	0.131482	0.120321	0.115891	0.117083							19.0104				6.01667	1.08368	0.283325		23.8	0.375717						18	0.340681	0.16518	0.149861	0.161189
18.0014	0.187579	0.217099	0.166055	0.20283	0.209498	0.131621	0.148649	0.109142					19.0604	0.132271	0.122268	0.112537	0.118549							19.0604				6.03333	1.086	0.282894		23.8	0.370853						18.05	0.363655	0.168709	0.15065	0.159983
18.0514	0.18453	0.232381	0.170685	0.20748	0.204733	0.12939	0.141355	0.108444					19.1104	0.130878	0.122313	0.114661	0.118514							19.1104				6.05	1.08273	0.282912		23.9	0.370233						18.1	0.337254	0.193479	0.152124	0.159012
18.1014	0.18661	0.231368	0.166626	0.204814	0.200671	0.136003	0.146967	0.107969					19.1604	0.131745	0.122211	0.113698	0.119791							19.1604				6.06667	1.08365	0.283096		24	0.365743						18.15	0.308271	0.167036	0.151373	0.159997
18.1514	0.180967	0.21341	0.165741	0.193636	0.192699	0.128426	0.141966	0.109458					19.2104	0.132262	0.121813	0.113465	0.119102							19.2104				6.08333	1.07842	0.282793		24	0.367154						18.2	0.296812	0.165987	0.154789	0.159968
18.2014	0.18126	0.213705	0.162295	0.211483	0.187995	0.129967	0.139763	0.108447					19.2604	0.13236	0.12127	0.11519	0.118467							19.2604				6.1	1.0794	0.283389		24.1	0.364939						18.25	0.386843	0.164194	0.18283	0.159512
18.2514	0.178069	0.21473	0.16422	0.217366	0.187128	0.128894	0.146824	0.10897					19.3104	0.131037	0.122656	0.115111	0.118973							19.3104				6.11667	1.07793	0.293221		24.2	0.365117						18.3	0.340171	0.165679	0.158593	0.160056
18.3014	0.175287	0.215967	0.161821	0.210792	0.184265	0.1295	0.140218	0.111205					19.3604	0.13079	0.12321	0.116082	0.118344							19.3604				6.13333	1.0778	0.28307		24.2	0.356592						18.35	0.304464	0.166577	0.158839	0.159675
18.3514	0.173807	0.207957	0.161411	0.209083	0.178557	0.128232	0.142963	0.10942					19.4104	0.132267	0.12228	0.116159	0.118227							19.4104				6.15	1.07496	0.283637		24.3	0.354966						18.4	0.294482	0.166796	0.163147	0.159529
18.4014	0.17163	0.214262	0.162031	0.209673	0.171645	0.135982	0.141735	0.110318					19.4604	0.131348	0.122177	0.116426	0.118225							19.4604				6.16667	1.07111	0.282737		24.4	0.354946						18.45	0.300213	0.176872	0.187628	0.161303
18.4514	0.175348	0.206792	0.164079	0.20988	0.171539	0.129327	0.142331	0.112256					19.5104	0.131479	0.120291	0.117369	0.118183							19.5104				6.18333	1.07377	0.288375		24.4	0.353722						18.5	0.306828	0.169577	0.197325	0.161738
18.5014	0.173279	0.202667	0.164842	0.19583	0.16768	0.136028	0.141705	0.111233					19.5604	0.131727	0.121308	0.116277	0.119274							19.5604				6.2	1.07367	0.289229		24.5	0.35306						18.55	0.343993	0.166739	0.194249	0.160484
18.5514	0.170549	0.198679	0.158047	0.206597	0.171518	0.128147	0.143937	0.112864					19.6104	0.131856	0.120744	0.116328	0.119012							19.6104				6.21667	1.07418	0.293491		24.6	0.35504						18.6	0.339006	0.165399	0.195799	0.159482
18.6014	0.168782	0.202807	0.15697	0.204167	0.166444	0.13536	0.140021	0.11139					19.6604	0.13118	0.120455	0.116089	0.118778							19.6604				6.23333	1.0707	0.286419		24.6	0.352962						18.65	0.300805	0.169	0.166912	0.159404
18.6514	0.169336	0.197405	0.156143	0.205667	0.167574	0.130159	0.145213	0.117305					19.7104	0.131798	0.119458	0.115996	0.118343							19.7104				6.25	1.0671	0.288589		24.7	0.352709						18.7	0.335825	0.165895	0.174924	0.160872
18.7014	0.157601	0.184695	0.151453	0.202969	0.164437	0.12653	0.141639	0.114395					19.7604	0.132014	0.118968	0.117414	0.119089							19.7604				6.26667	1.0645	0.287449		24.8	0.352838						18.75	0.343372	0.16957	0.170351	0.160117
18.7514	0.167707	0.192981	0.15086	0.206412	0.162989	0.129416	0.142446	0.113989					19.8104	0.1311	0.118795	0.116515	0.11892							19.8104				6.28333	1.06237	0.286242		24.8	0.35233						18.8	0.279576	0.167737	0.195312	0.160997
18.8014	0.163561	0.190174	0.151042	0.197741	0.164644	0.1333	0.144185	0.117608					19.8604	0.130979	0.119052	0.116414	0.118843							19.8604				6.3	1.05728	0.285955		24.9	0.351527						18.85	0.299552	0.166665	0.207391	0.161523
18.8514	0.163922	0.190829	0.137173	0.193877	0.161885	0.134159	0.139122	0.116144					19.9104	0.130212	0.12016	0.11693	0.119063							19.9104				6.31667	1.0552	0.287381		25	0.350926						18.9	0.266428	0.167585	0.200309	0.161292
18.9014	0.164604	0.188665	0.136282	0.199028	0.163105	0.13312	0.14338	0.117929					19.9604	0.13082	0.120528	0.117823	0.118568							19.9604				6.33333	1.05579	0.287135		25	0.35117						18.95	0.262344	0.16833	0.208694	0.160796
18.9514	0.16112	0.186427	0.144496	0.198826	0.158623	0.133706	0.142116	0.113921					20.0104	0.130371	0.120631	0.117603	0.118708							20.0104				6.35	1.054	0.287687		25.1	0.350677						19	0.294091	0.171811	0.183096	0.161462
19.0014	0.161907	0.183207	0.13826	0.192316	0.159241	0.119291	0.138722	0.117939					20.0604	0.131304	0.120033	0.116803	0.118197							20.0604				6.36667	1.05273	0.287723		25.2	0.349126						19.05	0.265888	0.171838	0.211203	0.162299
19.0514	0.160453	0.17598	0.144958	0.197956	0.160036	0.120639	0.137967	0.111881					20.1104	0.132008	0.121279	0.115442	0.117736							20.1104				6.38333	1.05214	0.287411		25.2	0.351274						19.1	0.289262	0.173078	0.208544	0.162685
19.1014	0.152677	0.191095	0.131267	0.19523	0.158832	0.132739	0.138018	0.115247					20.1604	0.130973	0.12099	0.115335	0.118168							20.1604				6.4	1.05063	0.286934		25.3	0.352875						19.15	0.279099	0.172175	0.179225	0.161241
19.1514	0.150216	0.178381	0.140703	0.187763	0.159595	0.131686	0.140127	0.115636					20.2104	0.130847	0.120708	0.116777	0.118694							20.2104				6.41667	1.04933	0.288651		25.4	0.351972						19.2	0.234598	0.174227	0.204062	0.160734
19.2014	0.152974	0.1945	0.128489	0.185988	0.157125	0.125909	0.139621	0.114123					20.2604	0.131056	0.119856	0.117741	0.117939							20.2604				6.43333	1.04538	0.288361		25.4	0.350567						19.25	0.24083	0.170811	0.18526	0.162322
19.2514	0.150589	0.179526	0.128279	0.184022	0.162302	0.132446	0.142841	0.116796					20.3104	0.130338	0.120155	0.115096	0.118253							20.3104				6.45	1.04173	0.287679		25.5	0.351783						19.3	0.283111	0.174209	0.217839	0.163314
19.3014	0.150111	0.192124	0.140283	0.187923	0.158031	0.118362	0.142418	0.114787					20.3604	0.129943	0.120346	0.114598	0.118618							20.3604				6.46667	1.04106	0.28776		25.6	0.348135						19.35	0.264021	0.174588	0.212684	0.161369
19.3514	0.149886	0.19958	0.138288	0.18598	0.158992	0.122157	0.141471	0.116072					20.4104	0.128715	0.120482	0.115458	0.118634							20.4104				6.48333	1.04157	0.288658		25.6	0.349444						19.4	0.215521	0.202392	0.219699	0.162367
19.4014	0.149024	0.197058	0.137247	0.186239	0.160831	0.128373	0.139452	0.113597																				6.5	1.03916	0.287299		25.7	0.353797						19.45	0.208727	0.172945	0.220502	0.161795
19.4514	0.148662	0.177612	0.126157	0.182288	0.161886	0.131638	0.138731	0.117087																				6.51667	1.03532	0.28696		25.8	0.349668						19.5	0.246267	0.200308	0.221929	0.163665
19.5014	0.149598	0.17278	0.135916	0.178126	0.158639	0.128744	0.138307	0.117415																				6.53333	1.03455	0.288095		25.8	0.347761						19.55	0.237465	0.177019	0.199056	0.162528
19.5514	0.151956	0.1897	0.125389	0.177786	0.155609	0.128627	0.139824	0.128586																				6.55	1.03293	0.287985		25.9	0.353238						19.6	0.227988	0.208899	0.190383	0.162852
19.6014	0.148705	0.187901	0.134693	0.179886	0.158335	0.129745	0.139107	0.128497																				6.56667	1.03322	0.288292		26	0.349547						19.65	0.23404	0.177366	0.22363	0.163257
19.6514	0.153085	0.18847	0.13366	0.17771	0.161791	0.130441	0.140215	0.118473																				6.58333	1.02994	0.287204		26	0.353189						19.7	0.219408	0.17788	0.217909	0.163052
19.7014	0.155477	0.169304	0.134446	0.180372	0.157806	0.128871	0.138663	0.115912																				6.6	1.02756	0.288755		26.1	0.353033						19.75	0.224068	0.176329	0.197026	0.163079
19.7514	0.144269	0.168256	0.123079	0.18486	0.156195	0.128911	0.138128	0.132604																				6.61667	1.02559	0.287131		26.2	0.35271						19.8	0.223847	0.177445	0.223326	0.162751
19.8014	0.154013	0.167531	0.133699	0.179479	0.162158	0.12399	0.139502	0.118943																				6.63333	1.02545	0.288614		26.2	0.349409						19.85	0.230138	0.177907	0.194614	0.163175
19.8514	0.14366	0.184508	0.122482	0.176756	0.159122	0.123173	0.138942	0.119596																				6.65	1.02036	0.288321		26.3	0.353231						19.9	0.234958	0.180211	0.191053	0.16474
19.9014	0.155486	0.184927	0.122943	0.173452	0.155227	0.127115	0.136134	0.134693																				6.66667	1.01934	0.288426		26.3	0.352893						19.95	0.231599	0.178968	0.221794	0.164323
19.9514	0.154029	0.181529	0.121149	0.173026	0.154018	0.12888	0.138008	0.120251																				6.68333	1.01564	0.288788		26.4	0.350382						20	0.232437	0.209133	0.22196	0.164679
20.0014	0.153047	0.15777	0.122576	0.167738	0.153872	0.126489	0.140506	0.122148																				6.7	1.01161	0.288274		26.5	0.356469						20.05	0.234175	0.184211	0.222288	0.165231
20.0514	0.152678	0.173895	0.120935	0.170845	0.154714	0.112739	0.137834	0.123301																				6.71667	1.01043	0.288083		26.5	0.357468						20.1	0.227805	0.18167	0.22902	0.163583
20.1014	0.150383	0.172472	0.130918	0.168934		0.126224	0.13798	0.123502																				6.73333	1.01157	0.288264		26.6	0.356206						20.15	0.227416	0.184809	0.225919	0.164687
20.1514	0.144152	0.171558	0.131559	0.167705		0.124061	0.135971	0.135849																				6.75	1.01012	0.287656		26.7	0.358234						20.2	0.225327	0.21789	0.222462	0.163808
20.2014	0.145501	0.173744	0.12082	0.167922		0.125755	0.136946	0.122296																				6.76667	1.00982	0.288296		26.7	0.354253						20.25	0.226482	0.18695	0.220148	0.161983
20.2514	0.143885	0.170891	0.130313	0.164257		0.121831	0.135281	0.12225																				6.78333	1.00745	0.288898		26.8	0.358379						20.3	0.225047	0.188788	0.224059	0.160602
20.3014	0.14483	0.155678	0.130663	0.165046		0.10948	0.134629	0.121881																				6.8	1.00479	0.287852		26.9	0.352455						20.35	0.190749	0.188189	0.189475	0.161132
20.3514	0.144158	0.168576	0.130682	0.163348		0.123162	0.14221	0.12388																				6.81667	1.00239	0.287594		26.9	0.350111						20.4	0.226519	0.185536	0.231057	0.181335
20.4014	0.144561	0.162167	0.128815	0.16174		0.121228	0.133943	0.124503																				6.83333	1.00247	0.288345		27	0.354809						20.45	0.23069	0.187395	0.221366	0.179698
20.4514	0.143083	0.149595	0.12931	0.158506		0.108338	0.143104	0.126043																				6.85	1.00035	0.288574		27.1	0.354871						20.5	0.1932	0.189046	0.221096	0.164528
20.5014	0.141506	0.150919	0.119415	0.157739		0.121153	0.131323	0.139287																				6.86667	0.99627	0.289106		27.1	0.353444						20.55	0.230036	0.192365	0.221336	0.160407
20.5514	0.140481	0.149002	0.128874	0.158227		0.121111	0.133956	0.136453																				6.88333	0.998045	0.287954		27.2	0.356241						20.6	0.229911	0.189337	0.223765	0.160577
20.6014	0.141929	0.148555	0.119702	0.156497		0.119947	0.133416	0.121845																				6.9	0.994588	0.289018		27.3	0.352633						20.65	0.228485	0.186955	0.189753	0.16275
20.6514	0.140682	0.165452	0.119026	0.155878		0.117812	0.127386	0.125887																				6.91667	0.991872	0.289265		27.3	0.355242						20.7	0.227296	0.224462	0.224918	0.162952
20.7014	0.146094	0.147813	0.118547	0.153779		0.118462	0.129985	0.124847																				6.93333	0.988809	0.288168		27.4	0.356229						20.75	0.195022	0.186956	0.22264	0.16413
20.7514	0.136955	0.148202	0.127775	0.152287		0.121402	0.132035	0.123316																				6.95	0.983832	0.289205		27.5	0.351665						20.8	0.199574	0.193549	0.191091	0.16168
20.8014	0.147094	0.145986	0.124403	0.153795		0.120249		0.126624																				6.96667	0.975682	0.288104		27.5	0.352345						20.85	0.240342	0.196903	0.216951	0.163882
20.8514	0.147103	0.145253	0.123659	0.151134		0.107559		0.142112																				6.98333	0.979353	0.288929		27.6	0.356204						20.9	0.19731	0.196957	0.189211	0.163635
20.9014	0.146408	0.14937	0.123588	0.150151		0.105402		0.126179																				7	0.97421	0.288854		27.7	0.354901						20.95	0.233456	0.2377	0.21875	0.163252
20.9514	0.146259	0.163053	0.123276	0.148144		0.105195		0.136995																				7.01667	0.976197	0.288562		27.7	0.354886						21	0.202716	0.20612	0.185272	0.16412
21.0014	0.136551	0.145378	0.124935	0.151317				0.138654																				7.03333	0.974192	0.289062		27.8	0.354829						21.05	0.195565	0.199572	0.217154	0.1629
																												7.05	0.973841	0.288627		27.9	0.356709						21.1	0.200139	0.199732	0.19073	0.164748
																												7.06667	0.974502	0.288721		27.9	0.355144						21.15	0.197158	0.207023	0.220687	0.163108
																												7.08333	0.971274	0.288075		28	0.357503						21.2	0.19971	0.206219	0.222191	0.164923
																												7.1	0.971781	0.288432		28.1	0.355488						21.25	0.19766	0.203803	0.215261	0.164366
																												7.11667	0.964456	0.28816		28.1	0.358229						21.3	0.234597	0.203026	0.193219	0.164188
																												7.13333	0.96845	0.28968		28.2	0.357485						21.35	0.2319	0.203825	0.187016	0.163446
																												7.15	0.963911	0.288062		28.3	0.354982						21.4	0.229832	0.237973	0.217792	0.1856
																												7.16667	0.963074	0.288471		28.3	0.359034						21.45	0.232154	0.237928	0.187916	0.163315
																												7.18333	0.964384	0.288505		28.4	0.3574						21.5	0.222093	0.204281	0.217707	0.163792
																												7.2	0.963307	0.289291		28.5	0.356847						21.55	0.231877	0.204247	0.187144	0.165092
																												7.21667	0.960681	0.289128		28.5	0.358842						21.6	0.200001	0.204217	0.218913	0.165042
																												7.23333	0.962077	0.288671		28.6	0.354936						21.65	0.195651	0.205597	0.187754	0.163972
																												7.25	0.96099	0.288913		28.7	0.354135						21.7	0.200028	0.207049	0.192061	0.164159
																												7.26667	0.963893	0.290425		28.7	0.355545						21.75	0.194893	0.210924	0.220288	0.165222
																												7.28333	0.961448	0.290605		28.8	0.35599						21.8	0.237574	0.205996	0.216189	0.165217
																												7.3	0.965171	0.286993		28.9	0.358195						21.85	0.193071	0.205445	0.2201	0.165087
																												7.31667	0.95924	0.292713		28.9	0.355924						21.9	0.236398	0.208993	0.214166	0.16523
																												7.33333	0.959297	0.292854		29	0.356463						21.95	0.196757	0.208494	0.188727	0.165903
																												7.35	0.958334	0.291437		29.1	0.357052						22	0.22739	0.206629	0.188691	0.167055
																												7.36667	0.954968	0.289083		29.1	0.357569						22.05	0.227472	0.209438	0.216601	0.167613
																												7.38333	0.955603	0.289131		29.2	0.355661						22.1	0.226892	0.206078	0.215853	0.189798
																												7.4	0.953133	0.293037		29.3	0.357341						22.15	0.231264	0.206732	0.215014	0.168232
																												7.41667	0.951079	0.289208		29.3	0.352546						22.2	0.233252	0.246387	0.219228	0.189009
																												7.43333	0.949492	0.289166		29.4	0.359286						22.25	0.235434	0.211587	0.217166	0.168358
																												7.45	0.946202	0.291871		29.5	0.354761						22.3	0.226949	0.206441	0.183216	0.170511
																												7.46667	0.947734	0.288276		29.5	0.359674						22.35	0.227178	0.209459	0.183948	0.170492
																												7.48333	0.941853	0.292282		29.6	0.359551						22.4	0.233368	0.207788	0.215139	0.168927
																												7.5	0.942827	0.291728		29.7	0.358863						22.45	0.221937	0.24272	0.217619	0.167773
																												7.51667	0.940303	0.292214		29.7	0.358894						22.5	0.228112	0.210129	0.187878	0.170418
																												7.53333	0.942396	0.291335		29.8	0.357388						22.55	0.227597	0.211981	0.2145	0.177963
																												7.55	0.939853	0.293214		29.8	0.357506						22.6	0.19614	0.209732	0.184653	0.200024
																												7.56667	0.938322	0.290313		29.9	0.362115						22.65	0.237157	0.215156	0.214119	0.172737
																												7.58333	0.936851	0.292771		30	0.359512						22.7	0.237089	0.208416	0.212869	0.171554
																												7.6	0.936164	0.293061		30	0.357896						22.75	0.195368	0.21318	0.18301	0.17131
																												7.61667	0.933329	0.292904		30.1	0.361263						22.8	0.198848	0.211438	0.17871	0.170903
																												7.63333	0.934217	0.29322		30.2	0.360396						22.85	0.238513	0.251917	0.182301	0.170627
																												7.65	0.930882	0.292482		30.2	0.35901						22.9	0.192848	0.210963	0.17939	0.170264
																												7.66667	0.931278	0.29102		30.3	0.361977						22.95	0.197286	0.213538	0.180041	0.171492
																												7.68333	0.931273	0.286857		30.4	0.3566						23	0.191858	0.211496	0.214523	0.171681
																												7.7	0.931556	0.287263		30.4	0.361964						23.05	0.195977	0.209957	0.183896	0.171626
																												7.71667	0.931106	0.288151		30.5	0.363315						23.1	0.197869	0.212403	0.179418	0.170703
																												7.73333	0.928918	0.291056		30.6	0.361376						23.15	0.23811	0.212434	0.210557	0.193003
																												7.75	0.930593	0.291987		30.6	0.363916						23.2	0.202112	0.250772	0.179882	0.170418
																												7.76667	0.930392	0.292423		30.7	0.369526						23.25	0.192821	0.216162	0.208609	0.170422
																												7.78333	0.93034	0.28923		30.8	0.364708						23.3	0.236171	0.210957	0.206738	0.170343
																												7.8	0.928896	0.291699		30.8	0.365728						23.35	0.238082	0.211781	0.205167	0.193844
																												7.81667	0.924575	0.290286		30.9	0.363341						23.4	0.195385	0.211512	0.210116	0.170739
																												7.83333	0.928706	0.291244		31	0.366033						23.45	0.194514	0.21001	0.177859	0.168898
																												7.85	0.92598	0.288389		31	0.364041						23.5	0.194084	0.212076	0.2042	0.170447
																												7.86667	0.92759	0.29076		31.1	0.366145						23.55	0.192033	0.211475	0.202613	0.192805
																												7.88333	0.925016	0.287841		31.2	0.366187						23.6	0.233857	0.209842	0.176231	0.16971
																												7.9	0.924784	0.288508		31.2	0.367594						23.65	0.192798	0.209918	0.173093	0.192304
																												7.91667	0.922685	0.287289		31.3	0.368291						23.7	0.188368	0.209946	0.173187	0.171832
																												7.93333	0.924201	0.291098		31.4	0.365392						23.75	0.237098	0.209656	0.172796	0.169439
																												7.95	0.921307	0.292707		31.4	0.367237						23.8	0.19007	0.208607	0.201471	0.192731
																												7.96667	0.91857	0.293488		31.5	0.365808						23.85	0.19483	0.208406	0.201921	0.193438
																												7.98333	0.918659	0.29426		31.6	0.36521						23.9	0.193225	0.204977	0.173558	0.168869
																												8	0.916104	0.293159		31.6	0.366455						23.95	0.192492	0.20637	0.173049	0.169458
																												8.01667	0.915105	0.294379		31.7	0.369118						24	0.233115	0.204981	0.17577	0.169219
																												8.03333	0.9165	0.294383		31.8	0.366916						24.05	0.234531	0.207044	0.203941	0.170385
																												8.05	0.915946	0.294737		31.8	0.368911						24.1	0.195917	0.207927	0.204826	0.170479
																												8.06667	0.91305	0.295287		31.9	0.369099						24.15	0.190761	0.208473	0.20434	0.169226
																												8.08333	0.91473	0.295436		32	0.370817						24.2	0.237162	0.208905	0.201556	0.169163
																												8.1	0.914323	0.294954		32	0.370526						24.25	0.19015	0.205067	0.17234	0.169879
																												8.11667	0.915768	0.29489		32.1	0.372898						24.3	0.19486	0.207261	0.202413	0.168995
																												8.13333	0.911256	0.294303		32.2	0.36757						24.35	0.1925	0.205624	0.171349	0.169863
																												8.15	0.908035	0.292853		32.2	0.368823						24.4	0.192537	0.207487	0.169478	0.169987
																												8.16667	0.909657	0.294413		32.3	0.365293						24.45	0.193171	0.202959	0.202184	0.169268
																												8.18333	0.90901	0.28713		32.4	0.368898						24.5	0.192153	0.202801	0.202033	0.169027
																												8.2	0.90735	0.289478		32.4	0.366042						24.55	0.235781	0.206114	0.204041	0.167115
																												8.21667	0.904741	0.289509		32.5	0.363075						24.6	0.232568	0.203443	0.173384	0.169359
																												8.23333	0.906074	0.289025		32.6	0.362511						24.65	0.234759	0.205761	0.201994	0.167691
																												8.25	0.906134	0.289235		32.6	0.363471						24.7	0.191624	0.239857	0.171328	0.168005
																												8.26667	0.902622	0.289242		32.7	0.360776						24.75	0.233617	0.203877	0.171833	0.170733
																												8.28333	0.902362	0.289623		32.8	0.362159						24.8	0.18894	0.204788	0.201157	0.16741
																												8.3	0.900646	0.28992		32.8	0.368411						24.85	0.193959	0.207862	0.200784	0.168394
																												8.31667	0.903657	0.290038		32.9	0.365649						24.9	0.236715	0.204738	0.170874	0.167924
																												8.33333	0.902339	0.290032		33	0.36882						24.95	0.191789	0.207322	0.207762	0.170036
																												8.35	0.902459	0.289537		33	0.365675
																												8.36667	0.89989	0.289606		33.1	0.367481
																												8.38333	0.900833	0.289718		33.1	0.366971
																												8.4	0.901814	0.290418		33.2	0.371902
																												8.41667	0.899411	0.28801		33.3	0.368174
																												8.43333	0.897262	0.295184		33.3	0.37625
																												8.45	0.898454	0.292355		33.4	0.374246
																												8.46667	0.894997	0.293983		33.5	0.372911
																												8.48333	0.892841	0.289171		33.5	0.367631
																												8.5	0.897134	0.292641		33.6	0.370537
																												8.51667	0.897984	0.291668		33.7	0.367803
																												8.53333	0.892835	0.292433		33.7	0.37005
																												8.55	0.89802	0.292848		33.8	0.368412
																												8.56667	0.896363	0.29213		33.9	0.371462
																												8.58333	0.896069	0.292196		33.9	0.368613
																												8.6	0.890385	0.292269		34	0.368556
																												8.61667	0.888456	0.292992		34.1	0.367536
																												8.63333	0.885893	0.292314		34.1	0.368232
																												8.65	0.88687	0.292779		34.2	0.366827
																												8.66667	0.886316	0.293234		34.3	0.369289
																												8.68333	0.902578	0.29357		34.3	0.366752
																												8.7	0.88296	0.289693		34.4	0.361322
																												8.71667	0.883121	0.292778		34.5	0.363869
																												8.73333	0.882352	0.288913		34.5	0.362916
																												8.75	0.881133	0.292371		34.6	0.363864
																												8.76667	0.880428	0.292955		34.7	0.362721
																												8.78333	0.88096	0.295245		34.7	0.366767
																												8.8	0.878651	0.294221		34.8	0.360737
																												8.81667	0.880793	0.29463		34.9	0.360257
																												8.83333	0.879679	0.29337		34.9	0.359544
																												8.85	0.879117	0.294889		35	0.360286
																												8.86667	0.874971	0.293938		35.1	0.360581
																												8.88333	0.893337	0.294135		35.1	0.368228
																												8.9	0.873476	0.29426		35.2	0.36271
																												8.91667	0.873682	0.293776		35.3	0.361899
																												8.93333	0.874306	0.294063		35.3	0.362146
																												8.95	0.877693	0.292964
																												8.96667	0.874389	0.29385
																												8.98333	0.876025	0.293417
																												9	0.875727	0.293816
																												9.01667	0.876945	0.293583
																												9.03333	0.874187	0.29374
																												9.05	0.873294	0.294756
																												9.06667	0.873185	0.294575
																												9.08333	0.875326	0.289238
																												9.1	0.874481	0.289791
																												9.11667	0.874559	0.2899
																												9.13333	0.876027	0.289404
																												9.15	0.876051	0.29024
																												9.16667	0.875314	0.290334
																												9.18333	0.870651	0.29009
																												9.2	0.870427	0.290717
																												9.21667	0.871222	0.290069
																												9.23333	0.867788	0.289881
																												9.25	0.870349	0.289588
																												9.26667	0.871	0.290876
																												9.28333	0.868098	0.291536
																												9.3	0.870041	0.298074
																												9.31667	0.870253	0.29365
																												9.33333	0.869211	0.292969
																												9.35	0.866285	0.293017
																												9.36667	0.86829	0.286142
																												9.38333	0.886923	0.296802
																												9.4	0.869007	0.294044
																												9.41667	0.867984	0.293174
																												9.43333	0.868589	0.293295
																												9.45	0.86748	0.294688
																												9.46667	0.866137	0.293208
																												9.48333	0.864075	0.291088
																												9.5	0.884462	0.292985
																												9.51667	0.864981	0.293155
																												9.53333	0.88595	0.29283
																												9.55	0.88593	0.293875
																												9.56667	0.866677	0.292842
																												9.58333	0.866535	0.293614
																												9.6	0.865177	0.295574
																												9.61667	0.862922	0.286182
																												9.63333	0.863656	0.289143
																												9.65	0.863313	0.294078
																												9.66667	0.861027	0.295224
																												9.68333	0.861951	0.29583
																												9.7	0.860591	0.291273
																												9.71667	0.861184	0.289653
																												9.73333	0.859256	0.289283
																												9.75	0.879071	0.290363
																												9.76667	0.857539	0.292249
																												9.78333	0.856228	0.289568
																												9.8	0.855851	0.293645
																												9.81667	0.857922	0.288952
																												9.83333	0.858844	0.290949
																												9.85	0.858785	0.291693
																												9.86667	0.856521	0.288585
																												9.88333	0.855288	0.289572
																												9.9	0.857132	0.29521
																												9.91667	0.854919	0.28925
																												9.93333	0.855495	0.290047
																												9.95	0.855891	0.293906
																												9.96667	0.875223	0.2886
																												9.98333	0.852079	0.287765
																												10	0.854458	0.289126
																												10.0167	0.853525	0.2881
																												10.0333	0.853257	0.29145
																												10.05	0.853257	0.290378
																												10.0667	0.852663	0.289736
																												10.0833	0.849851	0.287562
																												10.1	0.868298	0.287551
																												10.1167	0.850032	0.297161
																												10.1333	0.870425	0.286819
																												10.15	0.851546	0.286293
																												10.1667	0.851525	0.285756
																												10.1833	0.867455	0.286254
																												10.2	0.849604	0.285578
																												10.2167	0.866648	0.286946
																												10.2333	0.850127	0.285727
																												10.25	0.86447	0.286219
																												10.2667	0.869068	0.286677
																												10.2833	0.866125	0.285497
																												10.3	0.84751	0.286536
																												10.3167	0.847011	0.287172
																												10.3333	0.847307	0.287769
																												10.35	0.849991	0.287786
																												10.3667	0.848645	0.287063
																												10.3833	0.847306	0.287091
																												10.4	0.844644	0.289312
																												10.4167	0.843738	0.289451
																												10.4333	0.84749	0.288983
																												10.45	0.867327	0.288998
																												10.4667	0.862886	0.288265
																												10.4833	0.864929	0.289082
																												10.5	0.843097	0.288823
																												10.5167	0.842318	0.289102
																												10.5333	0.842026	0.289036
																												10.55	0.841402	0.289437
																												10.5667	0.840593	0.288617
																												10.5833	0.840767	0.289167
																												10.6	0.841615	0.290078
																												10.6167	0.839049	0.289649
																												10.6333	0.839377	0.290192
																												10.65	0.84165	0.289754
																												10.6667	0.843061	0.290013
																												10.6833	0.861415	0.290649
																												10.7	0.857708	0.29139
																												10.7167	0.842696	0.28711
																												10.7333	0.838959	0.287417
																												10.75	0.857753	0.28735
																												10.7667	0.855029	0.287271
																												10.7833	0.857099	0.288623
																												10.8	0.85586	0.292808
																												10.8167	0.857283	0.289012
																												10.8333	0.856137	0.291598
																												10.85	0.856304	0.289185
																												10.8667	0.857593	0.29268
																												10.8833	0.855661	0.289853
																												10.9	0.874432	0.291435
																												10.9167	0.856838	0.296557
																												10.9333	0.875677	0.302633
																												10.95	0.839906	0.316227
																												10.9667	0.858501	0.336269
																												10.9833	0.875465	0.346715
																												11	0.857247	0.363513
																												11.0167	0.862999	0.380908
																												11.0333	0.863065	0.397051
																												11.05	0.859236	0.413877
																												11.0667	0.862044	0.434947
																												11.0833	0.865505	0.454424
																												11.1	0.857481	0.4664
																												11.1167	0.861739	0.485238
																												11.1333	0.859933	0.498226
																												11.15	0.861836	0.512111
																												11.1667	0.861237	0.522881
																												11.1833	0.862499	0.536534
																												11.2	0.859872	0.549846
																												11.2167	0.863578	0.492352
																												11.2333	0.859779	0.49084
																												11.25	0.862138	0.491315
																												11.2667	0.86167	0.489878
																												11.2833	0.86226	0.498322
																												11.3	0.862801	0.495479
																												11.3167	0.861038	0.494656
																												11.3333	0.863224	0.49459
																												11.35	0.862925	0.489529
																												11.3667	0.861533	0.494925
																												11.3833	0.863751	0.495053
																												11.4	0.861312	0.498143
																												11.4167	0.861712	0.496402
																												11.4333	0.860895	0.496369
																												11.45	0.861933	0.488854
																												11.4667	0.862786	0.498443
																												11.4833	0.862105	0.491787
																												11.5	0.862098	0.493571
																												11.5167	0.861996	0.493504
																												11.5333	0.861568	0.509589
																												11.55	0.861108	0.50933
																												11.5667	0.86542	0.497832
																												11.5833	0.867584	0.496002
																												11.6	0.867612	0.489324
																												11.6167	0.866955	0.50193
																												11.6333	0.867519	0.48701
																												11.65	0.866072	0.475987
																												11.6667	0.864626	0.483543
																												11.6833	0.866945	0.50405
																												11.7	0.865555	0.495371
																												11.7167	0.865249	0.477227
																												11.7333	0.868955	0.476375
																												11.75	0.869037	0.47868
																												11.7667	0.871538	0.49903
																												11.7833	0.871603	0.478292
																												11.8	0.870727	0.482591
																												11.8167	0.871385	0.482135
																												11.8333	0.873403	0.484483
																												11.85	0.870338	0.480802
																												11.8667	0.869754	0.481124
																												11.8833	0.872538	0.485266
																												11.9	0.873726	0.497487
																												11.9167	0.868415	0.488838
																												11.9333	0.869857	0.495628
																												11.95	0.854186	0.49568
																												11.9667	0.874547	0.499652
																												11.9833	0.872077	0.499585
																												12	0.873099	0.488951
																												12.0167	0.873211	0.501115
																												12.0333	0.872658	0.501211
																												12.05	0.874756	0.500361
																												12.0667	0.856008	0.501499
																												12.0833	0.872772	0.498842
																												12.1	0.8733	0.501856
																												12.1167	0.873572	0.501506
																												12.1333	0.872905	0.503175
																												12.15	0.871181	0.50343
																												12.1667	0.873635	0.502508
																												12.1833	0.85346	0.50551
																												12.2	0.872751	0.502804
																												12.2167	0.872969	0.496269
																												12.2333	0.875336	0.501766
																												12.25	0.874091	0.504242
																												12.2667	0.874152	0.502257
																												12.2833	0.87562	0.502618
																												12.3	0.873095	0.502766
																												12.3167	0.874252	0.504986
																												12.3333	0.870629	0.505433
																												12.35	0.871276	0.507103
																												12.3667	0.871497	0.506346
																												12.3833	0.872936	0.503649
																												12.4	0.870987	0.503906
																												12.4167	0.871835	0.504287
																												12.4333	0.872029	0.506215
																												12.45	0.871595	0.49508
																												12.4667	0.871157	0.50414
																												12.4833	0.870455	0.503659
																												12.5	0.868892	0.503779
																												12.5167	0.870553	0.495642
																												12.5333	0.867945	0.505131
																												12.55	0.868568	0.507313
																												12.5667	0.865846	0.507281
																												12.5833	0.86716	0.503175
																												12.6	0.867017	0.494991
																												12.6167	0.868325	0.503056
																												12.6333	0.869218	0.506009
																												12.65	0.869872	0.503613
																												12.6667	0.870687	0.508513
																												12.6833	0.86855	0.511592
																												12.7	0.86592	0.512708
																												12.7167	0.860788	0.51473
																												12.7333	0.850442	0.511577
																												12.75	0.879741	0.49232
																												12.7667	0.879	0.512136
																												12.7833	0.863438	0.490836
																												12.8	0.865088	0.511575
																												12.8167	0.863946	0.510415
																												12.8333	0.862091	0.510843
																												12.85	0.856436	0.508947
																												12.8667	0.857863	0.511172
																												12.8833	0.861379	0.488368
																												12.9	0.86094	0.509747
																												12.9167	0.861436	0.508623
																												12.9333	0.861531	0.510202
																												12.95	0.866052	0.515057
																												12.9667	0.866527	0.514377
																												12.9833	0.867161	0.518743
																												13	0.866262	0.520045
																												13.0167	0.861742	0.52537
																												13.0333	0.863578	0.514435
																												13.05	0.860497	0.517787
																												13.0667	0.861312	0.517344
																												13.0833	0.86011	0.518904
																												13.1	0.860139	0.516568
																												13.1167	0.860278	0.493791
																												13.1333	0.862402	0.512427
																												13.15	0.861994	0.490626
																												13.1667	0.860154	0.492094
																												13.1833	0.859793	0.511221
																												13.2	0.861591	0.491312
																												13.2167	0.859636	0.489965
																												13.2333	0.863106	0.509293
																												13.25	0.861402	0.490198
																												13.2667	0.862827	0.490536
																												13.2833	0.86152	0.510015
																												13.3	0.858649	0.510955
																												13.3167	0.860633	0.509271
																												13.3333	0.85883	0.509634
																												13.35	0.860753	0.508503
																												13.3667	0.861443	0.508469
																												13.3833	0.858253	0.486755
																												13.4	0.858023	0.505945
																												13.4167	0.858168	0.503805
																												13.4333	0.858081	0.503639
																												13.45	0.855556	0.503588
																												13.4667	0.854351	0.499553
																												13.4833	0.85652	0.488949
																												13.5	0.855692	0.49703
																												13.5167	0.853676	0.49833
																												13.5333	0.854432	0.497755
																												13.55	0.854685	0.497002
																												13.5667	0.854858	0.487115
																												13.5833	0.853454	0.49771
																												13.6	0.856422	0.498176
																												13.6167	0.856732	0.496594
																												13.6333	0.863026	0.500027
																												13.65	0.859502	0.49879
																												13.6667	0.86199	0.498888
																												13.6833	0.856605	0.499289
																												13.7	0.862342	0.49919
																												13.7167	0.847806	0.498567
																												13.7333	0.849347	0.4995
																												13.75	0.847337	0.500124
																												13.7667	0.846474	0.497578
																												13.7833	0.844584	0.498139
																												13.8	0.841514	0.488568
																												13.8167	0.84254	0.482974
																												13.8333	0.838408	0.48025
																												13.85	0.83625	0.480305
																												13.8667	0.850772	0.479805
																												13.8833	0.849045	0.480029
																												13.9	0.84799	0.480203
																												13.9167	0.82503	0.476351
																												13.9333	0.822659	0.479017
																												13.95	0.838782	0.479518
																												13.9667	0.834414	0.477802
																												13.9833	0.833682	0.47718
																												14	0.832523	0.478464
																												14.0167	0.832918	0.479395
																												14.0333	0.831462	0.47909
																												14.05	0.830295	0.490947
																												14.0667	0.832287	0.480655
																												14.0833	0.827953	0.480271
																												14.1	0.809588	0.4774
																												14.1167	0.828635	0.480531
																												14.1333	0.824771	0.480828
																												14.15	0.818749	0.478332
																												14.1667	0.80921	0.47978
																												14.1833	0.781998	0.489766
																												14.2	0.787119	0.492978
																												14.2167	0.770287	0.494697
																												14.2333	0.748669	0.493401
																												14.25	0.729387	0.482231
																												14.2667	0.703203	0.492596
																												14.2833	0.686993	0.494916
																												14.3	0.666408	0.493449
																												14.3167	0.650297	0.507065
																												14.3333	0.634437	0.503232
																												14.35	0.620939	0.499199
																												14.3667	0.608015	0.498903
																												14.3833	0.597965	0.49523
																												14.4	0.587343	0.491203
																												14.4167	0.580559	0.47975
																												14.4333	0.573644	0.477238
																												14.45	0.566252	0.475951
																												14.4667	0.559452	0.476482
																												14.4833	0.554597	0.478177
																												14.5	0.547684	0.487231
																												14.5167	0.542255	0.487108
																												14.5333	0.538768	0.484259
																												14.55	0.53432	0.482857
																												14.5667	0.530494	0.478484
																												14.5833	0.52589	0.478792
																												14.6	0.52197	0.475993
																												14.6167	0.51859	0.47692
																												14.6333	0.515008	0.475303
																												14.65	0.511413	0.472875
																												14.6667	0.508959	0.47247
																												14.6833	0.505708	0.473159
																												14.7	0.504413	0.474103
																												14.7167	0.501217	0.472985
																												14.7333	0.499105	0.474073
																												14.75	0.497075	0.472218
																												14.7667	0.49343	0.472351
																												14.7833	0.492735	0.472176
																												14.8	0.489632	0.473999
																												14.8167	0.488504	0.474642
																												14.8333	0.486211	0.47557
																												14.85	0.484872	0.473676
																												14.8667	0.482438	0.47297
																												14.8833	0.480583	0.471528
																												14.9	0.479434	0.472346
																												14.9167	0.477388	0.471521
																												14.9333	0.475897	0.472686
																												14.95	0.473207	0.480218
																												14.9667	0.473922	0.472703
																												14.9833	0.471362	0.471018
																												15	0.470464	0.470266
																												15.0167	0.468205	0.468638
																												15.0333	0.465938	0.471314
																												15.05	0.464169	0.470397
																												15.0667	0.462682	0.469963
																												15.0833	0.461241	0.47091
																												15.1	0.460598	0.468411
																												15.1167	0.459139	0.469125
																												15.1333	0.458595	0.469326
																												15.15	0.456546	0.467978
																												15.1667	0.456726	0.464068
																												15.1833	0.454701	0.466511
																												15.2	0.453828	0.465124
																												15.2167	0.452827	0.464846
																												15.2333	0.451017	0.463978
																												15.25	0.45021	0.474108
																												15.2667	0.446996	0.464969
																												15.2833	0.447378	0.464925
																												15.3	0.445739	0.46423
																												15.3167	0.445394	0.464499
																												15.3333	0.444868	0.473056
																												15.35	0.443347	0.465851
																												15.3667	0.442278	0.463194
																												15.3833	0.441362	0.465806
																												15.4	0.440062	0.463833
																												15.4167	0.437739	0.46503
																												15.4333	0.437853	0.462806
																												15.45	0.43743	0.464413
																												15.4667	0.436938	0.465049
																												15.4833	0.434511	0.464637
																												15.5	0.433639	0.465446
																												15.5167	0.433321	0.463664
																												15.5333	0.431818	0.463724
																												15.55	0.432605	0.46216
																												15.5667	0.428963	0.461842
																												15.5833	0.429504	0.461784
																												15.6	0.429409	0.461293
																												15.6167	0.428285	0.461907
																												15.6333	0.427601	0.460168
																												15.65	0.427749	0.461598
																												15.6667	0.426895	0.459865
																												15.6833	0.425586	0.461669
																												15.7	0.425084	0.45879
																												15.7167	0.423876	0.458427
																												15.7333	0.423074	0.458608
																												15.75	0.423772	0.458425
																												15.7667	0.423908	0.460136
																												15.7833	0.421918	0.458436
																												15.8	0.422644	0.458966
																												15.8167	0.422287	0.457803
																												15.8333	0.422706	0.458012
																												15.85	0.423003	0.458301
																												15.8667	0.420086	0.458238
																												15.8833	0.420231	0.458977
																												15.9	0.420461	0.464459
																												15.9167	0.419007	0.456891
																												15.9333	0.418467	0.458206
																												15.95	0.417332	0.466274
																												15.9667	0.417436	0.467176
																												15.9833	0.418604	0.456275
																												16	0.417944	0.457793
																												16.0167	0.417704	0.457198
																												16.0333	0.416893	0.45763
																												16.05	0.416136	0.45748
																												16.0667	0.416186	0.456672
																												16.0833	0.41381	0.455061
																												16.1	0.41356	0.464739
																												16.1167	0.413095	0.457091
																												16.1333	0.411899	0.457485
																												16.15	0.412376	0.458197
																												16.1667	0.415319	0.458431
																												16.1833	0.406256	0.459195
																												16.2	0.415188	0.46723
																												16.2167	0.413451	0.458775
																												16.2333	0.413037	0.458064
																												16.25	0.411241	0.455758
																												16.2667	0.401706	0.456796
																												16.2833	0.411014	0.456545
																												16.3	0.411583	0.45392
																												16.3167	0.410895	0.454722
																												16.3333	0.410484	0.465904
																												16.35	0.409814	0.466338
																												16.3667	0.408831	0.455974
																												16.3833	0.398682	0.455687
																												16.4	0.408677	0.455726
																												16.4167	0.397953	0.454234
																												16.4333	0.407363	0.454968
																												16.45	0.406845	0.455189
																												16.4667	0.395885	0.455797
																												16.4833	0.396577	0.454525
																												16.5	0.405831	0.454383
																												16.5167	0.395398	0.454209
																												16.5333	0.404542	0.454654
																												16.55	0.404553	0.453118
																												16.5667	0.395043	0.454196
																												16.5833	0.404677	0.454284
																												16.6	0.405654	0.455055
																												16.6167	0.404791	0.453857
																												16.6333	0.406583	0.453663
																												16.65	0.396839	0.465432
																												16.6667	0.402927	0.463223
																												16.6833	0.400402	0.45455
																												16.7	0.397968	0.45266
																												16.7167	0.3998	0.461308
																												16.7333	0.399669	0.450552
																												16.75	0.398546	0.451097
																												16.7667	0.399357	0.450686
																												16.7833	0.398605	0.451886
																												16.8	0.398142	0.453331
																												16.8167	0.398029	0.452236
																												16.8333	0.395183	0.450765
																												16.85	0.397124	0.452278
																												16.8667	0.395806	0.452885
																												16.8833	0.396951	0.45142
																												16.9	0.396812	0.450053
																												16.9167	0.395715	0.451498
																												16.9333	0.394657	0.460346
																												16.95	0.3942	0.45204
																												16.9667	0.394899	0.452776
																												16.9833	0.392764	0.459541
																												17	0.392706	0.449078
																												17.0167	0.393505	0.459338
																												17.0333	0.392865	0.452486
																												17.05	0.391766	0.461584
																												17.0667	0.390173	0.463149
																												17.0833	0.389538	0.454393
																												17.1	0.389353	0.440646
																												17.1167	0.389104	0.452543
																												17.1333	0.388205	0.461896
																												17.15	0.38903	0.461343
																												17.1667	0.389746	0.458022
																												17.1833	0.388536	0.458785
																												17.2	0.386194	0.460154
																												17.2167	0.38854	0.457947
																												17.2333	0.388188	0.458861
																												17.25	0.388146	0.458409
																												17.2667	0.387741	0.457641
																												17.2833	0.38712	0.457711
																												17.3	0.387596	0.457353
																												17.3167	0.386547	0.45977
																												17.3333	0.386478	0.457875
																												17.35	0.386994	0.458735
																												17.3667	0.386226	0.459825
																												17.3833	0.385694	0.458998
																												17.4	0.385936	0.466509
																												17.4167	0.385689	0.469649
																												17.4333	0.385453	0.472225
																												17.45	0.386209	0.468561
																												17.4667	0.385047	0.466127
																												17.4833	0.385268	0.464306
																												17.5	0.385192	0.461876
																												17.5167	0.383942	0.460116
																												17.5333	0.384487	0.458592
																												17.55	0.38402	0.457581
																												17.5667	0.383179	0.457079
																												17.5833	0.383891	0.456489
																												17.6	0.382475	0.454387
																												17.6167	0.381353	0.453041
																												17.6333	0.381785	0.45401
																												17.65		0.454982
																												17.6667		0.454523
																												17.6833		0.452537
																												17.7		0.454501
																												17.7167		0.45303
																												17.7333		0.454738
																												17.75		0.454775
																												17.7667		0.455507
																												17.7833		0.453767
																												17.8		0.453673
																												17.8167		0.454266
																												17.8333		0.452524
																												17.85		0.451495
																												17.8667		0.451364
																												17.8833		0.448422
																												17.9		0.449015
																												17.9167		0.450371
																												17.9333		0.449803
																												17.95		0.45139
																												17.9667		0.451491
																												17.9833		0.450635
																												18		0.449354
																												18.0167		0.450078
																												18.0333		0.449405
																												18.05		0.447692
																												18.0667		0.447984
																												18.0833		0.447927
																												18.1		0.448564
																												18.1167		0.447117
																												18.1333		0.445629
																												18.15		0.444542
																												18.1667		0.445493
																												18.1833		0.444215
																												18.2		0.445923
																												18.2167		0.444623
																												18.2333		0.447215
																												18.25		0.445648
																												18.2667		0.444813
																												18.2833		0.447039
																												18.3		0.44622
																												18.3167		0.444399
																												18.3333		0.445453
																												18.35		0.446445
																												18.3667		0.445831
																												18.3833		0.445695
																												18.4		0.445743
																												18.4167		0.445891
																												18.4333		0.443993
																												18.45		0.444569
																												18.4667		0.438314
																												18.4833		0.442911
																												18.5		0.437317
																												18.5167		0.436275
																												18.5333		0.451717
																												18.55		0.446598
																												18.5667		0.440804
																												18.5833		0.437642
																												18.6		0.436494
																												18.6167		0.431744
																												18.6333		0.432109
																												18.65		0.430086
																												18.6667		0.432406
																												18.6833		0.431631
																												18.7		0.430174
																												18.7167		0.429905
																												18.7333		0.437163
																												18.75		0.436957
																												18.7667		0.43424
																												18.7833		0.434615
																												18.8		0.43488
																												18.8167		0.429698
																												18.8333		0.429939
																												18.85		0.431592
																												18.8667		0.431587
																												18.8833		0.433421
																												18.9		0.429813
																												18.9167		0.437139
																												18.9333		0.438817
																												18.95		0.446713
																												18.9667		0.439214
																												18.9833		0.427838
																												19		0.427803
																												19.0167		0.43417
																												19.0333		0.435458
																												19.05		0.438051
																												19.0667		0.445517
																												19.0833		0.436548
																												19.1		0.43091
																												19.1167		0.429976
																												19.1333		0.428531
																												19.15		0.435641
																												19.1667		0.432318
																												19.1833		0.430886
																												19.2		0.431322
																												19.2167		0.431676
																												19.2333		0.440071
																												19.25		0.436958
																												19.2667		0.429512
																												19.2833		0.428306
																												19.3		0.432537
																												19.3167		0.433255
																												19.3333		0.434392
																												19.35		0.429125
																												19.3667		0.429345
																												19.3833		0.431724
																												19.4		0.423616
																												19.4167		0.435002
																												19.4333		0.436599
																												19.45		0.437713
																												19.4667		0.428434
																												19.4833		0.436785
																												19.5		0.429955
																												19.5167		0.438245
																												19.5333		0.429496
																												19.55		0.438755
																												19.5667		0.439342
																												19.5833		0.431284
																												19.6		0.438989
																												19.6167		0.438713
																												19.6333		0.430112
																												19.65		0.439125
																												19.6667		0.439177
																												19.6833		0.43053
																												19.7		0.431382
																												19.7167		0.438529
																												19.7333		0.438894
																												19.75		0.428642
																												19.7667		0.431862
																												19.7833		0.430319
																												19.8		0.428556
																												19.8167		0.429404
																												19.8333		0.429615
																												19.85		0.440129
																												19.8667		0.431994
																												19.8833		0.432337
																												19.9		0.437934
																												19.9167		0.431223
																												19.9333		0.440544
																												19.95		0.432786
																												19.9667		0.441613
																												19.9833		0.431206
																												20		0.437468
																												20.0167		0.434199
																												20.0333		0.42362
																												20.05		0.419834
																												20.0667		0.419646
																												20.0833		0.42319
																												20.1		0.420722
																												20.1167		0.418604
																												20.1333		0.414608
																												20.15		0.410198
																												20.1667		0.404959
																												20.1833		0.405231
																												20.2		0.388513
																												20.2167		0.391148
																												20.2333		0.386794
																												20.25		0.3828
																												20.2667		0.379934
																												20.2833		0.377275
																												20.3		0.376267
																												20.3167		0.373185
																												20.3333		0.371029
																												20.35		0.367223
																												20.3667		0.367177
																												20.3833		0.366225
																												20.4		0.362245
																												20.4167		0.362343
																												20.4333		0.360407
																												20.45		0.360048
																												20.4667		0.358295
																												20.4833		0.357772
																												20.5		0.357198
																												20.5167		0.3558
																												20.5333		0.354693
																												20.55		0.35364
																												20.5667		0.353118
																												20.5833		0.351716
																												20.6		0.351991
																												20.6167		0.351283
																												20.6333		0.351076
																												20.65		0.352043
																												20.6667		0.344861
																												20.6833		0.355929
																												20.7		0.348047
																												20.7167		0.345643
																												20.7333		0.342813
																												20.75		0.34044
																												20.7667		0.352533
																												20.7833		0.34644
																												20.8		0.351286
																												20.8167		0.343001
																												20.8333		0.338644
																												20.85		0.337043
																												20.8667		0.336781
																												20.8833		0.336365
																												20.9		0.333578
																												20.9167		0.335914
																												20.9333		0.33734
																												20.95		0.346674
																												20.9667		0.347985
																												20.9833		0.338837
																												21		0.338635
																												21.0167		0.334853
																												21.0333		0.334937
																												21.05		0.334823
																												21.0667		0.335969
																												21.0833		0.335252
																												21.1		0.335126
																												21.1167		0.339612
																												21.1333		0.340058
																												21.15		0.335811
																												21.1667		0.33389
																												21.1833		0.332967
																												21.2		0.331816
																												21.2167		0.333387
																												21.2333		0.337079
																												21.25		0.331913
																												21.2667		0.336497
																												21.2833		0.330669
																												21.3		0.33109
																												21.3167		0.335457
																												21.3333		0.330352
																												21.35		0.335814
																												21.3667		0.329977
																												21.3833		0.328539
																												21.4		0.328471
																												21.4167		0.328487
																												21.4333		0.329776
																												21.45		0.334653
																												21.4667		0.327884
																												21.4833		0.328075
																												21.5		0.332683
																												21.5167		0.328309
																												21.5333		0.333181
																												21.55		0.326573
																												21.5667		0.326293
																												21.5833		0.32525
																												21.6		0.326211
																												21.6167		0.33198
																												21.6333		0.326212
																												21.65		0.323706
																												21.6667		0.330528
																												21.6833		0.330624
																												21.7		0.329977
																												21.7167		0.330969
																												21.7333		0.325443
																												21.75		0.325479
																												21.7667		0.324703
																												21.7833		0.324382
																												21.8		0.324053
																												21.8167		0.32499
																												21.8333		0.329972
																												21.85		0.329579
																												21.8667		0.329696
																												21.8833		0.323139
																												21.9		0.324294
																												21.9167		0.324348
																												21.9333		0.329737
																												21.95		0.324129
																												21.9667		0.32295
																												21.9833		0.32441
																												22		0.323165
																												22.0167		0.328392
																												22.0333		0.32819
																												22.05		0.328563
																												22.0667		0.328174
																												22.0833		0.32731
																												22.1		0.328092
																												22.1167		0.328819
																												22.1333		0.32365
																												22.15		0.328113
																												22.1667		0.322429
																												22.1833		0.328183
																												22.2		0.323112
																												22.2167		0.32303
																												22.2333		0.322819
																												22.25		0.322938
																												22.2667		0.328529
																												22.2833		0.32678
																												22.3		0.321938
																												22.3167		0.328159
																												22.3333		0.321757
																												22.35		0.322464
																												22.3667		0.323098
																												22.3833		0.323099
																												22.4		0.322957
																												22.4167		0.321704
																												22.4333		0.322122
																												22.45		0.322454
																												22.4667		0.326084
																												22.4833		0.322217
																												22.5		0.321223
																												22.5167		0.322
																												22.5333		0.32103
																												22.55		0.319889
																												22.5667		0.32054
																												22.5833		0.320835
																												22.6		0.321377
																												22.6167		0.326942
																												22.6333		0.321477
																												22.65		0.322142
																												22.6667		0.326287
																												22.6833		0.321718
																												22.7		0.325981
																												22.7167		0.325697
																												22.7333		0.320112
																												22.75		0.320693
																												22.7667		0.320417
																												22.7833		0.326252
																												22.8		0.325658
																												22.8167		0.327196
																												22.8333		0.319294
																												22.85		0.325448
																												22.8667		0.32818
																												22.8833		0.327836
																												22.9		0.328051
																												22.9167		0.328686

## Sheet: Raw data Figure 6
Figure 6	Ctrl=Control
	Simva=Simvastatin
	GW=GW9508
	Ryan=Ryanodine
Figure 6A			Figure 6B			Figure 6C			Figure 6D			Figure 6F			Figure 6G			Figure 6H
Control 1	1379.18		control	2001.73		ctrl 1 5.5 g	2818.1		ctrl 1 16.7 g	1328.36		Control 1	23.8065		5.5 glucose Ctrl 1	9.23292		16.7 glucose Ctrl 1	6.15506
Control 2	1227.72		control	2872.77		ctrl 2 5.5 g	3138.04		ctrl 2 16.7 g	1547.06		Control 2	24.3109		5.5 glucose Ctrl 2	7.78247		16.7 glucose Ctrl 2	6.07542
Control 3	1396.73		control	3060.93		ctrl 3 5.5 g	2427.28		ctrl 3 16.7 g	1483.9		Control 3	25.4205		5.5 glucose Ctrl 3	7.90766		16.7 glucose Ctrl 3	5.94141
Control 4	1144.19		control	2241.73		ctrl 4 5.5 g	2672.73		ctrl 4 16.7 g	1528.66		Control 4	24.0083		5.5 glucose Ctrl 4	8.04739		16.7 glucose Ctrl 4	6.73491
Simva	407.587		control	3468.5		ctrl 5 5.5 g	2550.72		ctrl 5 16.7 g	1606.54		Control 5	24.6135		5.5 glucose Ctrl 5	7.79197		16.7 glucose Ctrl 5	6.37428
Simva	505.81		Simva	313.143		ctrl 6 5.5 g	2471.33		ctrl 6 16.7 g	1587.39		Control 6	24.7144		5.5 glucose Ctrl 6	7.97902		16.7 glucose Ctrl 6	6.2077
Simva	547.81		Simva	604.817		Simva 1 5.5 g	4177.27		Simva 1 16.7 g	1968.01		Control 7	24.479		5.5 glucose+simva 1	7.65305		16.7 glucose+simva 1	7.02342
Simva	449.753		Simva	1018.44		Simva 2 5.5 g	3248.09		Simva 2 16.7 g	1816.59		Simva_treated 1	22.8986		5.5 glucose+simva 2	8.65985		16.7 glucose+simva 2	6.45396
2APB 1	251.634		Simva	428.86		Simva 3 5.5 g	2851.62		Simva 3 16.7 g	1711.06		Simva_treated 2	24.1091		5.5 glucose+simva 3	7.96644		16.7 glucose+simva 3	6.38413
2APB 2	130.823		Simva	1038.22		Simva 4 5.5 g	3170.63		Simva 4 16.7 g	1839.72		Simva_treated 3	24.4118		5.5 glucose+simva 4	7.71739		16.7 glucose+simva 4	6.14236
2APB 3	152.252		caffeine	13016.7		Simva 5 5.5 g	2674.53		Simva 5 16.7 g	2477.82		Simva_treated 4	23.7056		5.5 glucose+simva 5	7.95807		16.7 glucose+simva 5	4.86791
2APB 4	164.226		caffeine	12013.3		Simva 6 5.5 g	2550.71		Simva 6 16.7 g	1369.32		Simva_treated 5	24.1091		5.5 glucose+simva 6	7.89255
2APB+GW 1	223.429		caffeine	17715.3								Simva_treated 6	25.3196
2APB+GW 2	187.068		caffeine	12197.3								Simva_treated 7	24.0923
2APB+GW 3	187.091		caffeine	12441
2APB+GW 4	204.422		Simva+caffeine	395.907
			Simva+caffeine	434.42
			Simva+caffeine	725.943
			Simva+caffeine	414.553
			Simva+caffeine	422.017
			Control	5473.57
			Control	4517.27
			Control	4858.3
			Control	5458.3
			Ryanodine	4016
			Ryanodine	4600.93
			Ryanodine	4361.93
			Ryanodine	3824.27
			Ryan+simva	1810.97
			Ryan+simva	2332.63
			Ryan+simva	2272.5
			Ryan+simva	2410.8

## Sheet: Raw data Figure S3
Figure S3	Ctrl=Control
	Simva=Simvastatin
	Perifo=Perifosine
Figure S3 G
16.7 ctrl 1	295296
16.7 ctrl 2	278943
16.7 ctrl 3	314304
16.7 ctrl 4	312597
16.7 ctrl 5	286586
16.7+Simva	56246.7
16.7+Simva	45377
16.7+Simva	41684.7
16.7+Simva	55447
16.7+Simva	57572.3
16.7+MK2206	497616
16.7+MK2206	638256
16.7+MK2206	857796
16.7+MK2206	654307
16.7+MK2206	441410
16.7 Simva+MK-2206	244549
16.7 Simva+MK-2206	239491
16.7 Simva+MK-2206	225295
16.7 Simva+MK-2206	280559
16.7 Simva+MK-2206	284605
16.7 ctrl 1	106244
16.7 ctrl 2	96019.7
16.7 ctrl 3	92118.3
16.7 ctrl 4	95636
16.7 ctrl 5	98516.3
16.7+Simva	28844.3
16.7+Simva	24527.3
16.7+Simva	27776
16.7+Simva	32117.7
16.7+Simva	26056.7
16.7+Perifo	120485
16.7+Perifo	130839
16.7+Perifo	126639
16.7+Perifo	208267
16.7+Perifo	159295
16.7 Simva+Perifo	136493
16.7 Simva+Perifo	100594
16.7 Simva+Perifo	122351
16.7 Simva+Perifo	127096
16.7 Simva+Perifo	129988
